# Supplementary material for: A novel prognostic model for lung squamous cell carcinoma based on multi-omics analysis and machine learning
Source: PLoS One. 2025 Dec 19;20(12):e0336792. doi: 10.1371/journal.pone.0336792 (PMC12716744; doi:10.1371/journal.pone.0336792)
Supplement: Table S1 — (XLSX) [file pone.0336792.s004.xlsx]

## Sheet: Table S1
No.	Gene symbol	Coefficient
1	AKR1E2	0.229198
2	CA4	0.148312
3	CASP5	0.0063741
4	CCN6	0.173901
5	CDO1	-0.118399
6	CLTCL1	-0.00694131
7	CPS1	0.0489633
8	CTSV	-0.0433312
9	DMD	-0.0440632
10	DUSP4	0.0616709
11	FGA	0.0614083
12	H3C8	0.0720192
13	KREMEN2	0.049097
14	LOC102723996	0.0643938
15	LRRC55	0.169797
16	MIR3142HG	0.0203018
17	PARM1	-0.018182
18	PRR15	-0.00137822
19	SLC49A3	0.0399429
20	SULT1C2	0.1143
