# Supplementary material for: A novel prognostic model for lung squamous cell carcinoma based on multi-omics analysis and machine learning
Source: PLoS One. 2025 Dec 19;20(12):e0336792. doi: 10.1371/journal.pone.0336792 (PMC12716744; doi:10.1371/journal.pone.0336792)
Supplement: Table S2 — (CSV) [file pone.0336792.s005.csv]

	SUBTYPE	CANCER_TYPE_ACRONYM	OTHER_PATIENT_ID	AGE	SEX	AJCC_PATHOLOGIC_TUMOR_STAGE	AJCC_STAGING_EDITION	DAYS_LAST_FOLLOWUP	DAYS_TO_BIRTH	DAYS_TO_INITIAL_PATHOLOGIC_DIAGNOSIS	ETHNICITY	FORM_COMPLETION_DATE	HISTORY_NEOADJUVANT_TRTYN	ICD_10	ICD_O_3_HISTOLOGY	ICD_O_3_SITE	INFORMED_CONSENT_VERIFIED	NEW_TUMOR_EVENT_AFTER_INITIAL_TREATMENT	PATH_M_STAGE	PATH_N_STAGE	PATH_T_STAGE	PERSON_NEOPLASM_CANCER_STATUS	PRIMARY_LYMPH_NODE_PRESENTATION_ASSESSMENT	PRIOR_DX	RACE	RADIATION_THERAPY	WEIGHT	IN_PANCANPATHWAYS_FREEZE	status	time	DSS_STATUS	DSS_MONTHS	DFS_STATUS	DFS_MONTHS	PFS_STATUS	PFS_MONTHS	GENETIC_ANCESTRY_LABEL
TCGA-18-3406-01A	LUSC	LUSC	95b83006-02c9-4c4d-bf84-a45115f7d86d	67	Male	STAGE IA		NA	-24477	0	Not Hispanic Or Latino	2003/9/11	No	C34.1	Mar-70	C34.1	Yes	Yes	M0	N0	T1	With Tumor	NA	Yes	White	No	NA	Yes	1	12.19712661	1:DEAD WITH TUMOR	12.19712661		NA	1:PROGRESSION	11.73685768	EUR
TCGA-18-3407-01A	LUSC	LUSC	4e1ad82e-23c8-44bb-b74e-a3d0b1126b96	72	Male	STAGE IB		NA	-26615	0	Not Hispanic Or Latino	2003/9/11	No	C34.1	Mar-70	C34.1	Yes	No	M0	N0	T2	Tumor Free	NA	Yes	Asian	No	NA	Yes	1	4.471183877	0:ALIVE OR DEAD TUMOR FREE	4.471183877		NA	0:CENSORED	4.471183877	EAS
TCGA-18-3408-01A	LUSC	LUSC	d4bc755a-2585-4529-ae36-7e1d88bdecfe	77	Female	STAGE IB		2099	-28171	0	Not Hispanic Or Latino	2003/9/11	No	C34.3	Mar-70	C34.3	Yes	Yes	M0	N0	T2	With Tumor	NA	No	White	No	NA	Yes	1	75.7471151	1:DEAD WITH TUMOR	75.7471151		NA	1:PROGRESSION	58.94729921	EUR
TCGA-18-3410-01A	LUSC	LUSC	99599b60-4f5c-456b-8755-371b1aa7074e	81	Male	STAGE IIB		NA	-29827	0		2004/4/11	No	C34.3	Mar-70	C34.3	Yes	No	M0	N0	T3	Tumor Free	NA	Yes		No	NA	Yes	1	4.799947398	0:ALIVE OR DEAD TUMOR FREE	4.799947398		NA	0:CENSORED	4.799947398	EUR
TCGA-18-3411-01A	LUSC	LUSC	f1a1bbf9-4751-4fb4-8a2b-19f8d4ba57bd	63	Female	STAGE IIIA		3576	-23370	0		3/17/11	No	C34.1	Mar-70	C34.1	Yes		M0	N2	T2	Tumor Free	NA	No		Yes	NA	Yes	1	117.5658349	0:ALIVE OR DEAD TUMOR FREE	117.5658349		NA	0:CENSORED	117.5658349	EUR
TCGA-18-3412-01A	LUSC	LUSC	c8802713-b814-4b55-993f-3ffebf8c3ab8	52	Male	STAGE IB		NA	-19025	0	Not Hispanic Or Latino	3/25/11	No	C34.3	Mar-70	C34.3	Yes	Yes	M0	N0	T2	With Tumor	NA	No	White	No	NA	Yes	1	11.34234145	1:DEAD WITH TUMOR	11.34234145		NA	1:PROGRESSION	8.975244107	EUR
TCGA-18-3414-01A	LUSC	LUSC	af1d9d69-0a45-4ad3-9873-57fbe4a4b895	73	Male	STAGE IV		NA	-26938	0	Not Hispanic Or Latino	3/25/11	No	C34.3	Mar-70	C34.3	Yes	No	M1	N1	T4	Tumor Free	NA	No	Asian	No	NA	Yes	1	23.53946806	0:ALIVE OR DEAD TUMOR FREE	23.53946806		NA	0:CENSORED	23.53946806	EAS
TCGA-18-3415-01A	LUSC	LUSC	9a874b64-d0d6-416e-97bc-e9071ed0b16b	77	Male	STAGE IB		1810	-28430	0		3/25/11	No	C34.1	Mar-70	C34.1	Yes	No	M0	N0	T2	Tumor Free	NA	No		No	NA	Yes	1	92.15241477	0:ALIVE OR DEAD TUMOR FREE	92.15241477	0:DiseaseFree	92.15241477	0:CENSORED	92.15241477	EUR
TCGA-18-3416-01A	LUSC	LUSC	6eb61cab-8e83-4c18-a59a-ae0985ec9d2e	83	Male	STAGE IIB		956	-30435	0		3/25/11	No	C34.1	Mar-70	C34.1	Yes	Yes	M0	N1	T2	With Tumor	NA	Yes		No	NA	Yes	1	31.98869054	1:DEAD WITH TUMOR	31.98869054	1:Recurred/Progressed	30.90377092	1:PROGRESSION	30.90377092	EUR
TCGA-18-3417-01A	LUSC	LUSC	e28cbc9a-aa60-4bfb-8d89-8c33ee97f560	65	Male	STAGE IV		758	-24019	0		3/25/11	No	C34.9	Mar-70	C34.9	Yes		M1	N1	T2	Tumor Free	NA	No		No	NA	Yes	1	36.06535819	0:ALIVE OR DEAD TUMOR FREE	36.06535819		NA	0:CENSORED	36.06535819	EUR
TCGA-18-3421-01A	LUSC	LUSC	34d5d8b7-9737-43fa-86fe-7c2885c787cf	65	Male	STAGE IB		2645	-23972	0	Not Hispanic Or Latino	2004/4/11	No	C34.3	Mar-70	C34.3	Yes	No	M0	N0	T2	Tumor Free	NA	No	White	No	NA	Yes	0	86.95795115	0:ALIVE OR DEAD TUMOR FREE	86.95795115	0:DiseaseFree	86.95795115	0:CENSORED	86.95795115	EUR
TCGA-18-4083-01A	LUSC	LUSC	a33f0741-2161-4818-89f2-ec8ccae57949	63	Male	STAGE IIB		NA	-23125	0	Not Hispanic Or Latino	2004/4/11	No	C34.3	Mar-70	C34.3	Yes		M0	N1	T2	Tumor Free	NA	Yes	White	No	NA	Yes	1	6.180754184	0:ALIVE OR DEAD TUMOR FREE	6.180754184		NA	0:CENSORED	6.180754184	EUR
TCGA-18-4721-01A	LUSC	LUSC	19f0cb8c-2e57-4310-967f-a9890f1605db	74	Male	STAGE IA		4694	-27076	0	Not Hispanic Or Latino	2004/4/11	No	C34.3	Mar-70	C34.3	Yes		M0	N0	T1	Tumor Free	NA	No	White	No	NA	Yes	0	154.3215965	0:ALIVE OR DEAD TUMOR FREE	154.3215965	0:DiseaseFree	154.3215965	0:CENSORED	154.3215965	EUR
TCGA-18-5592-01A	LUSC	LUSC	2c89b366-c394-4067-bbb0-f24f5920ecaa	57	Male	STAGE IIB		1519	-21020	0		4/27/11	No	C34.1	Mar-70	C34.1	Yes		M0	N0	T3	Tumor Free	NA	No		Yes	NA	Yes	0	49.93917875	0:ALIVE OR DEAD TUMOR FREE	49.93917875		NA	0:CENSORED	49.93917875	EUR
TCGA-21-1071-01A	LUSC	LUSC	d87e30a3-1b5a-41cf-bafe-27914a01c8d9	67	Male	STAGE IB		1426	-24515	0	Not Hispanic Or Latino	2/23/10	No	C34.1	Mar-70	C34.1	Yes	Yes	M0	N0	T2		NA	No	White	No	NA	Yes	1	46.88167801	1:DEAD WITH TUMOR	46.88167801		NA	1:PROGRESSION	32.64621758	EUR
TCGA-21-1075-01A	LUSC	LUSC	fde60f9f-5cff-405e-b0f6-e193195ebd53	57	Male	STAGE IIB		2134	-21093	0	Not Hispanic Or Latino	2003/3/10	No	C34.3	Mar-70	C34.3	Yes	No	M0	N1	T2	Tumor Free	NA	No	White	No	NA	Yes	0	70.15813525	0:ALIVE OR DEAD TUMOR FREE	70.15813525		NA	0:CENSORED	70.15813525	EUR
TCGA-21-1076-01A	LUSC	LUSC	220be009-8f1e-4a77-ab04-3220b5f87ea6	54	Female	STAGE IB		1852	-19863	0	Not Hispanic Or Latino	2003/3/10	No	C34.3	Mar-70	C34.3	Yes	Yes	M0	N0	T2	Tumor Free	NA	No	White	No	NA	Yes	0	60.88700398	0:ALIVE OR DEAD TUMOR FREE	60.88700398		NA	1:PROGRESSION	51.78025446	EUR
TCGA-21-1079-01A	LUSC	LUSC	a0b3fab8-7817-429b-aa34-7ef03e813313	71	Male	STAGE IIIA		965	-26176	0	Not Hispanic Or Latino	2/23/10	No	C34.1	Mar-70	C34.1	Yes	Yes	M0	N0	T3	With Tumor	NA	No	White	No	NA	Yes	1	31.72567972	1:DEAD WITH TUMOR	31.72567972		NA	1:PROGRESSION	10.4218036	EUR
TCGA-21-1080-01A	LUSC	LUSC	b9a81947-0348-4fe6-a0ac-d674cd13aa99	66	Male	STAGE IB		3724	-24253	0	Not Hispanic Or Latino	2/23/10	No	C34.3	Mar-70	C34.3	Yes	No	M0	N0	T2	Tumor Free	NA	No	White	No	NA	Yes	0	122.431535	0:ALIVE OR DEAD TUMOR FREE	122.431535		NA	0:CENSORED	122.431535	EUR
TCGA-21-1081-01A	LUSC	LUSC	2afa2fd8-e4d9-4e7b-b387-7e2451764d5d	69	Male	STAGE IIB		284	-25440	0	Not Hispanic Or Latino	2/23/10	No	C34.3	Mar-70	C34.3	Yes	No	M0	N1	T2	With Tumor	NA	No	White	Yes	NA	Yes	1	9.336883979	1:DEAD WITH TUMOR	9.336883979		NA	1:PROGRESSION	9.336883979	EUR
TCGA-21-1082-01A	LUSC	LUSC	0e2ee54a-51c9-4868-842d-a2a1c1cfb016	61	Male	STAGE IB		3644	-22492	0	Not Hispanic Or Latino	2/23/10	No	C34.3	Mar-70	C34.3	Yes	No	M0	N0	T2	Tumor Free	NA	No	White	No	NA	Yes	0	119.8014268	0:ALIVE OR DEAD TUMOR FREE	119.8014268		NA	0:CENSORED	119.8014268	EUR
TCGA-21-5782-01A	LUSC	LUSC	e21964b8-47c7-4a5f-bfa7-7206222883d2	68	Female	STAGE IB		962	-24969	0	Not Hispanic Or Latino	2005/2/11	No	C34.3	Mar-70	C34.3	Yes	No	M0	N0	T2		NA	No	White	No	NA	Yes	1	31.62705066		31.62705066	0:DiseaseFree	31.62705066	0:CENSORED	31.62705066	EUR
TCGA-21-5783-01A	LUSC	LUSC	9b4fa1c2-ac5a-4e23-8d25-28e1446e7d8f	76	Male	STAGE IB	6TH	NA	-27904	0	Not Hispanic Or Latino	2003/12/12	No	C34.1	Mar-70	C34.1	Yes		M0	N0	T2		NA	No	White	No	NA	Yes	1	88.10862347		88.10862347		NA	0:CENSORED	88.10862347	EUR
TCGA-21-5784-01A	LUSC	LUSC	4add88b7-169a-448f-b063-c7e6402628f1	80	Female	STAGE IB	6TH	1268	-29362	0	Not Hispanic Or Latino	2005/2/11	No	C34.1	Mar-70	C34.1	Yes	No	M0	N0	T2	Tumor Free	NA	No	White	No	NA	Yes	0	41.68721439	0:ALIVE OR DEAD TUMOR FREE	41.68721439	0:DiseaseFree	41.68721439	0:CENSORED	41.68721439	EUR
TCGA-21-5786-01A	LUSC	LUSC	9d841e6a-b292-45be-8a7a-50d54606592b	64	Male	STAGE IB	6TH	1032	-23649	0	Not Hispanic Or Latino	2005/2/11	No	C34.1	Mar-70	C34.1	Yes	Yes	M0	N0	T2	Tumor Free	NA	No	White	No	NA	Yes	0	33.92839531	0:ALIVE OR DEAD TUMOR FREE	33.92839531	1:Recurred/Progressed	26.85997962	1:PROGRESSION	26.85997962	EUR
TCGA-21-5787-01A	LUSC	LUSC	d11c4976-ba19-4616-be79-d1e321c26d07	65	Male	STAGE IIIA		329	-24071	0	Not Hispanic Or Latino	2005/3/11	No	C34.1	Mar-70	C34.1	Yes	Yes	M0	N2	T2	With Tumor	NA	No	Black or African American	Yes	NA	Yes	1	10.81631982	1:DEAD WITH TUMOR	10.81631982		NA	1:PROGRESSION	3.38626426	AFR_ADMIX
TCGA-22-0940-01A	LUSC	LUSC	8BE10CE9-220D-4816-A575-8E8E7F041114	71	Female	STAGE III	6TH	NA	-26211	0	Not Hispanic Or Latino	5/19/13	No	C34.2	Mar-70	C34.2	Yes	Yes	MX	N1	T3	With Tumor	NA	No	White	No	NA	Yes	1	11.17795969	1:DEAD WITH TUMOR	11.17795969		NA	1:PROGRESSION	8.317717066	EUR
TCGA-22-0944-01A	LUSC	LUSC	DDAC166A-425A-4FCE-8DF8-F945A2EAA198	77	Female	STAGE IA	7TH	NA	-28211	0	Not Hispanic Or Latino	4/22/14	No	C34.3	Mar-70	C34.3	Yes	No	M0	N0	T1A	Tumor Free	NA	No	Black or African American	No	NA	Yes	1	0.197258112	0:ALIVE OR DEAD TUMOR FREE	0.197258112		NA	0:CENSORED	0.197258112	AFR_ADMIX
TCGA-22-1005-01A	LUSC	LUSC	972476b7-d7f3-4865-b978-0c13f29457cb	76	Male	STAGE IB	7TH	NA	-27901	0	Not Hispanic Or Latino	2002/12/10	No	C34.9	Mar-70	C34.9	Yes	Yes	M0	N0	T2	With Tumor	NA	Yes	White	No	NA	Yes	1	14.92586383	1:DEAD WITH TUMOR	14.92586383	1:Recurred/Progressed	8.646480587	1:PROGRESSION	8.646480587	EUR
TCGA-22-1011-01A	LUSC	LUSC	96006f5e-5922-4e55-afa5-5e43773d72f2	69	Male	STAGE IA		131	-25359	0	Not Hispanic Or Latino	2002/12/10	No	C34.9	Mar-70	C34.9	Yes	No	M0	N0	T1	Tumor Free	NA	No	White	No	NA	Yes	1	4.306802117	0:ALIVE OR DEAD TUMOR FREE	4.306802117		NA	0:CENSORED	4.306802117	EUR
TCGA-22-1012-01A	LUSC	LUSC	3c56a43a-91f1-4a66-9cfe-d2e26b86a936	63	Male	STAGE IA		1953	-23322	0	Not Hispanic Or Latino	2002/12/10	No	C34.9	Mar-70	C34.9	Yes	No	M0	N0	T1	Tumor Free	NA	No	White	No	NA	Yes	1	64.20751553	0:ALIVE OR DEAD TUMOR FREE	64.20751553	0:DiseaseFree	64.20751553	0:CENSORED	64.20751553	EUR
TCGA-22-1016-01A	LUSC	LUSC	18058bfb-a008-410f-8e04-7c2b45a856b7	73	Male	STAGE IB		53	-26732	0	Not Hispanic Or Latino	2/15/10	No	C34.9	Mar-70	C34.9	Yes	No	M0	N0	T2	Tumor Free	NA	No	White	No	NA	Yes	1	1.742446658	0:ALIVE OR DEAD TUMOR FREE	1.742446658		NA	0:CENSORED	1.742446658	EUR
TCGA-22-4591-01A	LUSC	LUSC	037c57d1-b4a5-45dc-bda4-0550461d321b	65	Male	STAGE IB		802	-24078	0	Not Hispanic Or Latino	2/15/10	No	C34.9	Mar-70	C34.9	Yes	No	M0	N0	T2	Tumor Free	NA	No	White	No	NA	Yes	1	27.02436138	0:ALIVE OR DEAD TUMOR FREE	27.02436138	0:DiseaseFree	27.02436138	0:CENSORED	27.02436138	EUR
TCGA-22-4593-01A		LUSC	25f64b80-0672-4980-9875-956b1699309b	62	Male	STAGE IA	5TH	1485	-22880	0	Not Hispanic Or Latino	4/27/11	Yes	C34.12	Mar-70	C34.9	Yes		M0	N0	T1	With Tumor	NA	Yes	White		NA	No	1	48.82138278	1:DEAD WITH TUMOR	48.82138278	1:Recurred/Progressed	29.72022224	1:PROGRESSION	29.72022224
TCGA-22-4594-01A	LUSC	LUSC	211bb982-16f4-4f07-b24f-e633703f24c4	80	Male	STAGE IIIA		623	-29250	0		2001/4/11	No	C34.3	Mar-70	C34.3	Yes	Yes	M0	N2	T3	With Tumor	NA	No	White	No	NA	Yes	1	20.48196732	1:DEAD WITH TUMOR	20.48196732		NA	1:PROGRESSION	14.56422395	EUR
TCGA-22-4595-01A	LUSC	LUSC	8fbe1f9e-f2a6-4550-aabf-b06607b821f0	77	Male	STAGE IIA	7TH	1067	-28385	0		2008/5/11	No	C34.3	Mar-70	C34.3	Yes	No	M0	N0	T2B	Tumor Free	NA	No	White	No	NA	Yes	1	35.07906763	0:ALIVE OR DEAD TUMOR FREE	35.07906763		NA	0:CENSORED	35.07906763	EUR
TCGA-22-4596-01A	LUSC	LUSC	986ced10-52b9-43b4-84ad-96013a657f1b	60	Female	STAGE IIIA		1470	-22115	0		2001/5/11	No	C34.1	Mar-70	C34.1	Yes		M0	N2	T3		NA	No			NA	Yes	1	48.3282375		48.3282375		NA	0:CENSORED	48.3282375	EUR
TCGA-22-4601-01A	LUSC	LUSC	d4608593-20cb-4b53-b037-39aa8ddd05b7	69	Female	STAGE IB		17	-25448	0		2001/5/11	No	C34.1	Mar-70	C34.1	Yes	No	M0	N0	T1B	Tumor Free	NA	No	White	No	NA	Yes	1	0.558897985	0:ALIVE OR DEAD TUMOR FREE	0.558897985		NA	0:CENSORED	0.558897985	EUR
TCGA-22-4604-01A	LUSC	LUSC	e5e4ead7-f2d8-4d72-aedc-393ee002a081	73	Female	STAGE IB		1161	-26925	0		11/30/10	No	C34.8	Mar-70	C34.8	Yes		M0	N0	T2A		NA	No	White		NA	Yes	1	38.16944472		38.16944472		NA	0:CENSORED	38.16944472	EUR
TCGA-22-4605-01A	LUSC	LUSC	5f99343b-e8ea-4b41-b36d-cd5c8fd918d0	73	Female	STAGE IIIA		1057	-26937	0		2002/10/11	No	C34.1	Mar-70	C34.1	Yes	Yes	M0	N0	T4	With Tumor	NA	No	White		NA	Yes	1	34.75030411	1:DEAD WITH TUMOR	34.75030411		NA	1:PROGRESSION	17.26008482	EUR
TCGA-22-4607-01A	LUSC	LUSC	0c80ab20-7e33-4f1d-b136-07782b68e98b	73	Male	STAGE IIA		399	-26952	0		2002/10/11	No	C34.1	Mar-70	C34.1	Yes	Yes	M0	N1	T2A	With Tumor	NA	No	White	No	NA	Yes	1	13.11766446	1:DEAD WITH TUMOR	13.11766446		NA	1:PROGRESSION	10.06016372	EUR
TCGA-22-4609-01A	LUSC	LUSC	28346e70-c18b-4572-922f-c7b7fa8af40d	78	Female	STAGE IB	6TH	NA	-28623	0		1/16/12	No	C34.10	Mar-72	C34.1	Yes	No	M0	N0	T2	Tumor Free	NA	No		Yes	NA	Yes	1	32.02156689	0:ALIVE OR DEAD TUMOR FREE	32.02156689	0:DiseaseFree	32.02156689	0:CENSORED	32.02156689	EUR
TCGA-22-4613-01A	LUSC	LUSC	2e7cd434-0440-47a2-bc59-8805b8324ec4	75	Male	STAGE IB		587	-27601	0		2002/10/11	No	C34.3	Mar-70	C34.3	Yes	No	M0	N0	T2A	Tumor Free	NA	No	White	No	NA	Yes	1	19.29841865	0:ALIVE OR DEAD TUMOR FREE	19.29841865		NA	0:CENSORED	19.29841865	EUR
TCGA-22-5471-01A	LUSC	LUSC	47cbb242-a356-43ba-95c3-0b0c9ef90fbf	81	Male	STAGE IA	6TH	NA	-29844	0		1/16/12	No	C34.1	Mar-70	C34.1	Yes	No	M0	N0	T1	Tumor Free	NA	No	White	No	NA	Yes	1	9.567018444	0:ALIVE OR DEAD TUMOR FREE	9.567018444	0:DiseaseFree	9.567018444	0:CENSORED	9.567018444	EUR
TCGA-22-5472-01A	LUSC	LUSC	2c8877f9-ee7f-4216-97ad-d2939a13daa4	73	Female	STAGE IA		358	-26722	0		2002/10/11	No	C34.1	Mar-70	C34.1	Yes		M0	N0	T1B		NA	No	White	No	NA	Yes	1	11.76973403		11.76973403		NA	0:CENSORED	11.76973403	EUR
TCGA-22-5473-01A	LUSC	LUSC	bece6b8e-5d6c-4dd6-85a3-9b3a9c670aa7	75	Male	STAGE IB	6TH	1845	-27749	0		2005/5/11	No	C34.3	Mar-70	C34.3	Yes		M0	N0	T2		NA	Yes	White	Yes	NA	Yes	0	60.65686951	0:ALIVE OR DEAD TUMOR FREE	60.65686951	1:Recurred/Progressed	7.528684617	1:PROGRESSION	7.528684617	EUR
TCGA-22-5474-01A	LUSC	LUSC	bd3bf142-7c14-4538-8a76-3c6e140fa01a	67	Male	STAGE IB		1975	-24482	0	Not Hispanic Or Latino	4/29/11	No	C34.3	Mar-70	C34.3	Yes	Yes	M0	N0	T2A	With Tumor	NA	Yes	White	No	NA	Yes	1	64.93079528	0:ALIVE OR DEAD TUMOR FREE	64.93079528	1:Recurred/Progressed	24.52575862	1:PROGRESSION	24.52575862	EUR
TCGA-22-5477-01A	LUSC	LUSC	eea9575a-c842-4a95-9e47-3a3b12533f25	78	Male			NA	-28826	0	Not Hispanic Or Latino	4/29/11	No	C34.3	Mar-70	C34.3	Yes	Yes	M0	N0	T3	Tumor Free	NA	No	White	No	NA	Yes	1	63.54998849	0:ALIVE OR DEAD TUMOR FREE	63.54998849	1:Recurred/Progressed	54.41036263	1:PROGRESSION	54.41036263	EUR
TCGA-22-5478-01A	LUSC	LUSC	9101d953-1eb6-4808-aa44-a7b04e0ef412	74	Male	STAGE IB		445	-27271	0		2005/4/11	No	C34.1	Mar-70	C34.1	Yes	No	M0	N0	T2A	Tumor Free	NA	No	White	No	NA	Yes	1	14.62997666	0:ALIVE OR DEAD TUMOR FREE	14.62997666	0:DiseaseFree	14.62997666	0:CENSORED	14.62997666	EUR
TCGA-22-5479-01A	LUSC	LUSC	bd15f523-45c4-4d7c-a3cc-4fb56abb0e54	65	Male	STAGE IA		1346	-24055	0		2005/2/11	No	C34.3	Mar-70	C34.3	Yes	Yes	M0	N0	T1		NA	No	White	No	NA	Yes	1	44.25156985		44.25156985	1:Recurred/Progressed	16.79981589	1:PROGRESSION	16.79981589	EUR
TCGA-22-5480-01A	LUSC	LUSC	4daf4a91-bc36-40c8-8fca-ea61b6706775	79	Male	STAGE IB		24	-28978	0		2005/5/11	No	C34.3	Mar-70	C34.3	Yes	No	M0	N0	T2A	Tumor Free	NA	No		No	NA	Yes	1	0.789032449	0:ALIVE OR DEAD TUMOR FREE	0.789032449	0:DiseaseFree	0.789032449	0:CENSORED	0.789032449	EUR
TCGA-22-5481-01A	LUSC	LUSC	fadd20a1-90ca-4d99-a128-9730d02a7bd6	64	Male	STAGE IB	6TH	1651	-23563	0		10/27/11	No	C34.3	Mar-70	C34.3	Yes		M0	N0	T2		NA	No	White	No	NA	Yes	1	86.30042411		86.30042411		NA	0:CENSORED	86.30042411	EUR
TCGA-22-5482-01A	LUSC	LUSC	396932ab-c4b3-4526-9201-9222f5f062a5	66	Female	STAGE IA		2170	-24245	0	Not Hispanic Or Latino	2005/6/11	No	C34.1	Mar-70	C34.1	Yes	Yes	M0	N0	T1B	With Tumor	NA	No	White	No	NA	Yes	1	71.34168393	1:DEAD WITH TUMOR	71.34168393	1:Recurred/Progressed	58.48703028	1:PROGRESSION	58.48703028	EUR
TCGA-22-5483-01A	LUSC	LUSC	b80ea411-c8ca-4414-ad1b-82af11df11c2	72	Female	STAGE IIB	5TH	NA	-26419	0		10/27/11	No	C34.3	Mar-70	C34.3	Yes	Yes	M0	N1	T2		NA	No	White	No	NA	Yes	1	79.19913206		79.19913206	1:Recurred/Progressed	11.37521781	1:PROGRESSION	11.37521781	EUR
TCGA-22-5485-01A	LUSC	LUSC	dd5e3a1e-2adf-4eee-ac6b-c6efad97724a	81	Male	STAGE IB		357	-29657	0		2005/6/11	No	C34.1	Mar-70	C34.1	Yes	No	M0	N0	T2A	Tumor Free	NA	No	White	No	NA	Yes	1	11.73685768	0:ALIVE OR DEAD TUMOR FREE	11.73685768	0:DiseaseFree	11.73685768	0:CENSORED	11.73685768	EUR
TCGA-22-5489-01A	LUSC	LUSC	b162b3bf-8097-4466-b08f-6434f541038f	74	Male	STAGE IIA		573	-27109	0		2005/10/11	No	C34.1	Mar-70	C34.1	Yes	Yes	M0	N1	T1A	With Tumor	NA	No	White	No	NA	Yes	1	18.83814972	1:DEAD WITH TUMOR	18.83814972	1:Recurred/Progressed	18.67376796	1:PROGRESSION	18.67376796	EUR
TCGA-22-5491-01A	LUSC	LUSC	305f72a8-069b-410b-bbe4-4ecb761c748d	58	Female	STAGE IA		916	-21488	0		2005/10/11	No	C34.1	Mar-70	C34.1	Yes	Yes	M0	N0	T1A	With Tumor	NA	No	White	No	NA	Yes	1	30.11473847	1:DEAD WITH TUMOR	30.11473847	1:Recurred/Progressed	27.61613571	1:PROGRESSION	27.61613571	EUR
TCGA-22-5492-01A	LUSC	LUSC	df6a7005-92ed-4701-bd59-7b5f09715f9d	64	Male	STAGE IA		1912	-23618	0		2005/11/11	No	C34.1	Mar-70	C34.1	Yes	Yes	M0	N0	T1B	With Tumor	NA	No	White	No	NA	Yes	1	62.8595851	1:DEAD WITH TUMOR	62.8595851	1:Recurred/Progressed	14.07107867	1:PROGRESSION	14.07107867	EUR
TCGA-22-A5C4-01A	LUSC	LUSC	4cdeafe4-a6db-498f-a019-6e3a9dc35b2f	74	Male	STAGE IA		1713	-27145	0		2005/11/11	No	C34.3	Mar-70	C34.3	Yes		M0	N0	T1A		NA	No	White		NA	Yes	1	56.31719104		56.31719104		NA	0:CENSORED	56.31719104	EUR
TCGA-33-4532-01A	LUSC	LUSC	422a46b2-a67c-4a7e-923f-9b651ced96f8	73	Female	STAGE IIIA		506	-26838	0		2005/11/11	No	C34.1	Mar-70	C34.1	Yes		M0	N2	T2A		NA	No			NA	Yes	1	16.63543413		16.63543413		NA	0:CENSORED	16.63543413	EUR
TCGA-33-4533-01A	LUSC	LUSC	7224CB42-6799-405F-819D-D45B1CEF075E	70	Male	STAGE IIA	7TH	671	-25629	0	Not Hispanic Or Latino	2005/8/13	No	C34.3	Mar-70	C34.3	Yes	No	M0	N0	T2B	Tumor Free	NA	Yes	White	No	NA	Yes	0	22.06003222	0:ALIVE OR DEAD TUMOR FREE	22.06003222	0:DiseaseFree	22.06003222	0:CENSORED	22.06003222	EUR
TCGA-33-4538-01A	LUSC	LUSC	6ee6ca0a-8702-480d-b2d1-9224e7dd9211	68	Male	STAGE IB	5TH	2524	-25169	0	Not Hispanic Or Latino	2002/3/11	No	C34.3	Mar-70	C34.3	Yes	No	M0	N0	T2	Tumor Free	NA	Yes	White	No	NA	Yes	1	129.0068054	0:ALIVE OR DEAD TUMOR FREE	129.0068054	0:DiseaseFree	129.0068054	0:CENSORED	129.0068054	EUR
TCGA-33-4547-01A	LUSC	LUSC	b4ff0f49-b787-48ec-91cc-ee26786ff1bf	76	Female	STAGE IB	5TH	4068	-28001	0	Not Hispanic Or Latino	2002/3/11	No	C34.9	Mar-70	C34.9	Yes	No	M0	N0	T2	Tumor Free	NA	Yes	Black or African American	No	NA	Yes	0	133.7410001	0:ALIVE OR DEAD TUMOR FREE	133.7410001	0:DiseaseFree	133.7410001	0:CENSORED	133.7410001	AFR_ADMIX
TCGA-33-4566-01A	LUSC	LUSC	c70a5975-c37b-47cc-9113-427a754807d8	66	Male	STAGE IIIA	6TH	NA	-24174	0	Hispanic Or Latino	2002/3/11	Yes	C34.1	Mar-70	C34.1	Yes		M0	N2	T2		NA	No	White	No	NA	Yes	1	97.93865273		97.93865273	0:DiseaseFree	97.93865273	0:CENSORED	97.93865273
TCGA-33-4582-01A	LUSC	LUSC	44b1d457-3a50-404e-b54c-ca619262bc2f	68	Male	STAGE IB	6TH	2419	-25056	0	Not Hispanic Or Latino	2002/3/11	No	C34.1	Mar-70	C34.1	Yes	No	M0	N0	T2	Tumor Free	NA	No	White	No	NA	Yes	0	79.52789559	0:ALIVE OR DEAD TUMOR FREE	79.52789559	0:DiseaseFree	79.52789559	0:CENSORED	79.52789559	EUR
TCGA-33-4583-01A	LUSC	LUSC	fad202a4-11f2-467c-8311-aca60cecf16b	40	Male	STAGE IB	4TH	NA	-14643	0	Not Hispanic Or Latino	2002/3/11	No	C34.1	Mar-70	C34.1	Yes		M0	N0	T2		NA	No	White		NA	Yes	1	173.8172732		173.8172732		NA	0:CENSORED	173.8172732	EUR
TCGA-33-4586-01A	LUSC	LUSC	0d3c11b5-856e-4d41-b94a-b2e32f9c5792	55	Male	STAGE IA	5TH	NA	-20402	0	Not Hispanic Or Latino	2002/3/11	No	C34.3	Mar-70	C34.3	Yes	Yes	M0	N0	T1		NA	No	White	Yes	NA	Yes	1	103.5276326	1:DEAD WITH TUMOR	103.5276326	1:Recurred/Progressed	96.09757701	1:PROGRESSION	96.09757701	EUR
TCGA-33-4587-01A	LUSC	LUSC	f728a4d9-53d4-43a5-abc1-4016d388efa8	73	Male	STAGE IA	5TH	4299	-26799	0	Not Hispanic Or Latino	2002/3/11	No	C34.3	Mar-70	C34.3	Yes	No	M0	N0	T1		NA	No	White	No	NA	Yes	1	151.2640957	0:ALIVE OR DEAD TUMOR FREE	151.2640957	0:DiseaseFree	151.2640957	0:CENSORED	151.2640957	EUR
TCGA-33-4589-01A	LUSC	LUSC	376dfd27-68e8-4a1a-9c4f-5064279b2a9e	57	Male	STAGE IIIA	6TH	NA	-21148	0	Not Hispanic Or Latino	2002/3/11	No	C34.3	Mar-70	C34.3	Yes	Yes	M0	N2	T2		NA	No	White	Yes	NA	Yes	1	14.07107867		14.07107867	1:Recurred/Progressed	5.556103495	1:PROGRESSION	5.556103495	EUR
TCGA-33-6738-01A	LUSC	LUSC	46cc3a2b-91c9-4a74-8989-992585634b87	63	Female	STAGE IB	6TH	NA	-23062	0	Not Hispanic Or Latino	2003/2/12	No	C34.2	Mar-73	C34.2	Yes	No	MX	N0	T2	With Tumor	NA	No	White	No	NA	Yes	1	54.44323898	1:DEAD WITH TUMOR	54.44323898		NA	1:PROGRESSION	54.44323898	EUR
TCGA-33-A4WN-01A	LUSC	LUSC	49f975ea-a1cf-4a9b-bf13-030c68cc99e4	62	Female	STAGE IIB	3RD	NA	-22754	0	Hispanic Or Latino	2002/3/11	No	C34.9	Mar-70	C34.9	Yes	No	M0	N1	T2		NA	Yes	White	No	NA	Yes	1	1.545188546	0:ALIVE OR DEAD TUMOR FREE	1.545188546	0:DiseaseFree	1.545188546	0:CENSORED	1.545188546
TCGA-33-A5GW-01A	LUSC	LUSC	cb6065de-0fc2-40e6-9609-179dfc54943f	80	Male	STAGE IIIA	6TH	1927	-29368	0		2008/11/11	No	C34.1	Mar-70	C34.1	Yes	No	MX	N2	T1	Tumor Free	NA	No	White	No	NA	Yes	0	63.35273038	0:ALIVE OR DEAD TUMOR FREE	63.35273038	0:DiseaseFree	63.35273038	0:CENSORED	63.35273038	EUR
TCGA-33-AAS8-01A	LUSC	LUSC	7FA49ECB-74A2-42CB-9BC9-1CBBFDDE0D28	60	Male	STAGE IB	7TH	NA	-22268	0	Not Hispanic Or Latino	4/24/14	No	C34.1	Mar-70	C34.1	Yes	No	MX	N0	T2A	Tumor Free	NA	No	White		NA	Yes	1	4.701318342	0:ALIVE OR DEAD TUMOR FREE	4.701318342	0:DiseaseFree	4.701318342	0:CENSORED	4.701318342	EUR
TCGA-33-AASB-01A	LUSC	LUSC	8D32BEA5-51EF-4AB0-83AE-1DE31E7D4B43	67	Male	STAGE IIA	7TH	9	-24586	0	Not Hispanic Or Latino	4/24/14	No	C34.3	Mar-70	C34.3	Yes	No	MX	N1	T1A	Tumor Free	NA	No	White	No	NA	Yes	1	0.295887168	0:ALIVE OR DEAD TUMOR FREE	0.295887168	0:DiseaseFree	0.295887168	0:CENSORED	0.295887168	EUR
TCGA-33-AASD-01A	LUSC	LUSC	A57414A5-FCDB-47B5-B07E-EDC7DC460783	59	Female	STAGE IA	5TH	NA	-21675	0	Not Hispanic Or Latino	6/13/14	No	C34.1	Mar-70	C34.1	Yes	No	MX	N0	T1	Tumor Free	NA	No	Black or African American	No	NA	Yes	1	36.62425617	0:ALIVE OR DEAD TUMOR FREE	36.62425617	0:DiseaseFree	36.62425617	0:CENSORED	36.62425617	AFR_ADMIX
TCGA-33-AASI-01A	LUSC	LUSC	26556020-3DAF-4B8B-A3DE-C0532C96ACA0	66	Male	STAGE IB	5TH	NA	-24183	0	Not Hispanic Or Latino	6/13/14	No	C34.1	Mar-70	C34.1	Yes	Yes	MX	N0	T2	With Tumor	NA	No	Black or African American	No	NA	Yes	1	6.93691028	1:DEAD WITH TUMOR	6.93691028		NA	1:PROGRESSION	0.986290561	AFR_ADMIX
TCGA-33-AASJ-01A	LUSC	LUSC	EF6116CE-AE38-488C-B3CC-0E88BA0F1876	83	Male	STAGE IA	5TH	NA	-30623	0	Not Hispanic Or Latino	6/13/14	No	C34.3	Mar-70	C34.3	Yes	Yes	MX	N0	T1	With Tumor	NA	No	Black or African American	No	NA	Yes	1	110.9905645	1:DEAD WITH TUMOR	110.9905645		NA	1:PROGRESSION	62.8595851	AFR_ADMIX
TCGA-33-AASL-01A	LUSC	LUSC	55BAFAAD-323B-4B92-813E-52D18D70FC3E	65	Female	STAGE IIB	6TH	NA	-23965	0	Not Hispanic Or Latino	6/13/14	No	C34.1	Mar-70	C34.1	Yes	No	MX	N1	T2	With Tumor	NA	No	Black or African American	Yes	NA	Yes	1	44.18581714	1:DEAD WITH TUMOR	44.18581714		NA	1:PROGRESSION	44.18581714	AFR
TCGA-34-2596-01A	LUSC	LUSC	F400B427-954A-4F8A-A885-222E3E4C28AB	60	Male	STAGE IB	5TH	NA	-22179	0	Not Hispanic Or Latino	6/13/14	No	C34.1	Mar-70	C34.1	Yes	Yes	MX	N0	T2	With Tumor	NA	No	Black or African American	No	NA	Yes	1	118.3548673	1:DEAD WITH TUMOR	118.3548673	1:Recurred/Progressed	37.31465957	1:PROGRESSION	37.31465957	AFR
TCGA-34-2600-01A	LUSC	LUSC	B9FC1FCF-17DC-496C-A072-7664382BC9BB	57	Female	STAGE IA	5TH	NA	-20940	0	Not Hispanic Or Latino	6/13/14	No	C34.1	Mar-70	C34.1	Yes	Yes	MX	N0	T1	With Tumor	NA	No	Black or African American	No	NA	Yes	1	27.15586679	1:DEAD WITH TUMOR	27.15586679		NA	1:PROGRESSION	4.898576454	AFR_ADMIX
TCGA-34-2608-01A		LUSC	cee6e9f6-6d7e-4096-a9bc-2cce004fb218	81	Female	STAGE IB		958	-29827	0	Not Hispanic Or Latino	2011/4/10	No	C34.3	Mar-70	C34.3	Yes	No	M0	N0	T2	Tumor Free	NA	Yes	White	No	NA	No	1	31.49554525	0:ALIVE OR DEAD TUMOR FREE	31.49554525	0:DiseaseFree	31.49554525	0:CENSORED	31.49554525	EUR
TCGA-34-5231-01A	LUSC	LUSC	44c56277-37e5-47a9-b476-d8475ef477ca	84	Male	STAGE IB		1000	-30958	0	Not Hispanic Or Latino	8/26/10	No	C34.1	Mar-70	C34.1	Yes	No	M0	N0	T2	Tumor Free	NA	No	White	No	NA	Yes	1	32.87635204	0:ALIVE OR DEAD TUMOR FREE	32.87635204	0:DiseaseFree	32.87635204	0:CENSORED	32.87635204	EUR
TCGA-34-5232-01A		LUSC	257650bd-2e2b-4680-b77b-f9268b3af4ee	81	Male	STAGE IIB		951	-29871	0	Not Hispanic Or Latino	2011/4/10	No	C34.3	Mar-70	C34.3	Yes	Yes	M0	N1	T2	With Tumor	NA	Yes	Black or African American	No	NA	No	1	31.26541079	1:DEAD WITH TUMOR	31.26541079	1:Recurred/Progressed	12.72314824	1:PROGRESSION	12.72314824	AFR
TCGA-34-5234-01A	LUSC	LUSC	f8733921-44bc-4c62-8b2d-33a9b82ef665	72	Male	STAGE IA	6TH	1528	-26525	0	Not Hispanic Or Latino	8/26/11	No	C34.1	Mar-70	C34.1	Yes	No	M0	N0	T1	Tumor Free	NA	No	White	No	NA	Yes	1	65.22668245	0:ALIVE OR DEAD TUMOR FREE	65.22668245		NA	0:CENSORED	65.22668245	EUR
TCGA-34-5236-01A	LUSC	LUSC	d04bf59d-3429-4641-9f9e-81d8cde15295	75	Female	STAGE IIA	6TH	2471	-27633	0	Not Hispanic Or Latino	8/26/11	No	C34.1	Mar-70	C34.1	Yes	No	M0	N1	T1	Tumor Free	NA	No	Black or African American	No	NA	Yes	0	81.23746589	0:ALIVE OR DEAD TUMOR FREE	81.23746589	0:DiseaseFree	81.23746589	0:CENSORED	81.23746589	AFR
TCGA-34-5239-01A	LUSC	LUSC	349e01b0-0c88-4321-839e-0a84edf11a73	71	Female	STAGE IA	6TH	2271	-26072	0	Not Hispanic Or Latino	2003/8/11	No	C34.1	Mar-70	C34.1	Yes	No	M0	N0	T1	Tumor Free	NA	No	White	No	NA	Yes	0	74.66219548	0:ALIVE OR DEAD TUMOR FREE	74.66219548	0:DiseaseFree	74.66219548	0:CENSORED	74.66219548	EUR
TCGA-34-5240-01A	LUSC	LUSC	31798d61-fb34-49dc-a20e-091c1a20eb6a	60	Male	STAGE IIB	6TH	NA	-21935	0	Not Hispanic Or Latino	8/26/11	No	C34.1	Mar-70	C34.1	Yes	Yes	M0	N0	T3	With Tumor	NA	No	White	No	NA	Yes	1	9.073873163	1:DEAD WITH TUMOR	9.073873163		NA	1:PROGRESSION	3.715027781	EUR
TCGA-34-5241-01A	LUSC	LUSC	4631400b-1c96-4074-b779-7cbc77a49d99	75	Male	STAGE IIIA	7TH	1834	-27528	0	Not Hispanic Or Latino	8/26/11	No	C34.1	Mar-70	C34.1	Yes	Yes	M0	N0	T4	With Tumor	NA	No	White	No	NA	Yes	0	60.29522964	0:ALIVE OR DEAD TUMOR FREE	60.29522964	1:Recurred/Progressed	50.30081862	1:PROGRESSION	50.30081862	EUR
TCGA-34-5927-01A	LUSC	LUSC	e7d1b042-5b1c-4c29-b501-a5ef4810ecd2	73	Female	STAGE IIB	6TH	1541	-26735	0	Not Hispanic Or Latino	2002/10/11	No	C34.1	Mar-83	C34.1	Yes	No	M0	N1	T2	Tumor Free	NA	No	White	No	NA	Yes	0	50.66245849	0:ALIVE OR DEAD TUMOR FREE	50.66245849	0:DiseaseFree	50.66245849	0:CENSORED	50.66245849	EUR
TCGA-34-5928-01A	LUSC	LUSC	6013a4fd-89cf-48a7-a465-c7b644afb4a5	79	Male	STAGE IB		428	-29098	0	Not Hispanic Or Latino	2002/10/11	No	C34.3	Mar-70	C34.3	Yes	No	M0	N0	T2	Tumor Free	NA	No	White	No	NA	Yes	1	16.9313213	0:ALIVE OR DEAD TUMOR FREE	16.9313213		NA	0:CENSORED	16.9313213	EUR
TCGA-34-5929-01A	LUSC	LUSC	18f18672-2a23-4e26-987b-38c454ff46c7	70	Female	STAGE IA		1361	-25857	0		8/26/11	No	C34.3	Mar-70	C34.3	Yes	No	M0	N0	T1		NA	No	White	No	NA	Yes	0	44.74471513	0:ALIVE OR DEAD TUMOR FREE	44.74471513		NA	1:PROGRESSION	8.05470625	EUR
TCGA-34-7107-01A	LUSC	LUSC	7abb4883-60b7-4882-b946-1a4665889257	83	Female	STAGE IIB	7TH	1196	-30334	0	Not Hispanic Or Latino	8/26/11	No	C34.3	Mar-70	C34.3	Yes	No	M0	N1	T2	Tumor Free	NA	No	White	No	NA	Yes	0	39.32011704	0:ALIVE OR DEAD TUMOR FREE	39.32011704	0:DiseaseFree	39.32011704	0:CENSORED	39.32011704	EUR
TCGA-34-8454-01A	LUSC	LUSC	ea34663c-f40e-4a3e-9ac0-65d5e9eef12b	78	Female	STAGE IB	7TH	NA	-28844	0	Not Hispanic Or Latino	8/26/11	No	C34.1	Mar-70	C34.1	Yes	No	M0	N0	T2	Tumor Free	NA	No	White	No	NA	Yes	1	4.964329158	0:ALIVE OR DEAD TUMOR FREE	4.964329158		NA	0:CENSORED	4.964329158	EUR
TCGA-34-8455-01A	LUSC	LUSC	bef26f5e-a17e-49b7-8eb4-2bc079983764	70	Male	STAGE II	7TH	NA	-25677	0	Not Hispanic Or Latino	2001/11/12	No	C34.3	Mar-70	C34.3	Yes		M0	N0	T2A		NA	No	White		NA	Yes	1	1.117795969		1.117795969		NA	0:CENSORED	1.117795969	EUR
TCGA-34-8456-01A	LUSC	LUSC	059212b3-9e71-4d00-863f-3639c4e30ed1	62	Female	STAGE IIIA	7TH	1180	-22913	0	Not Hispanic Or Latino	10/18/12	No	C34.3	Mar-70	C34.3	Yes	No	M0	N1	T3	Tumor Free	NA	No	White	No	NA	Yes	0	38.79409541	0:ALIVE OR DEAD TUMOR FREE	38.79409541	0:DiseaseFree	38.79409541	0:CENSORED	38.79409541	EUR
TCGA-34-A5IX-01A	LUSC	LUSC	02ba8600-9d3d-489d-9f0b-f1c59085ecd6	67	Male	STAGE IV	7TH	NA	-24624	0	Not Hispanic Or Latino	10/19/12	No	C34.1	Mar-70	C34.1	Yes	Yes	M1A	N0	T4	With Tumor	NA	No	White	No	NA	Yes	1	4.043791301	1:DEAD WITH TUMOR	4.043791301		NA	1:PROGRESSION	4.043791301	EUR
TCGA-37-3783-01A	LUSC	LUSC	7d8d5dff-bdc1-4000-bc52-1fc3be3f6da4	71	Female	STAGE IIA	7TH	804	-26183	0	Not Hispanic Or Latino	10/19/12	No	C34.3	Mar-70	C34.3	Yes	No	M0	N1	T2A	Tumor Free	NA	No	White	No	NA	Yes	0	26.43258704	0:ALIVE OR DEAD TUMOR FREE	26.43258704	0:DiseaseFree	26.43258704	0:CENSORED	26.43258704	EUR
TCGA-37-3789-01A	LUSC	LUSC	4EAF5D63-9B33-4C7F-871E-45DAA735F972	80	Male	STAGE IIB	7TH	1031	-29391	0	Not Hispanic Or Latino	2003/3/14	No	C34.3	Mar-70	C34.3	Yes	No	M0	N0	T3	Tumor Free	NA	No	White	No	NA	Yes	0	33.89551895	0:ALIVE OR DEAD TUMOR FREE	33.89551895	0:DiseaseFree	33.89551895	0:CENSORED	33.89551895	EUR
TCGA-37-3792-01A	LUSC	LUSC	8a235eb8-d67d-49fe-a473-1777eb7e7c60	51	Male	STAGE IIIA	7TH	122	-18728	0	Not Hispanic Or Latino	12/17/10	No	C34.1	Mar-70	C34.1	Yes		M0	N2	T3	Tumor Free	NA	No	White		NA	Yes	0	4.010914949	0:ALIVE OR DEAD TUMOR FREE	4.010914949		NA	0:CENSORED	4.010914949	EUR
TCGA-37-4130-01A	LUSC	LUSC	4a81f496-bf8e-43e8-8332-9aaef09f485f	69	Male	STAGE IB	7TH	12	-25502	0	Not Hispanic Or Latino	12/17/10	No	C34.1	Mar-70	C34.1	Yes		M0	N0	T2	Tumor Free	NA	No	White		NA	Yes	0	0.394516225	0:ALIVE OR DEAD TUMOR FREE	0.394516225		NA	0:CENSORED	0.394516225	EUR
TCGA-37-4132-01A	LUSC	LUSC	95c4c851-6ca3-4416-90ed-73f46f211583	52	Female	STAGE IA	7TH	242	-19154	0	Not Hispanic Or Latino	12/16/10	No	C34.2	Mar-70	C34.2	Yes	No	M0	N0	T1B	Tumor Free	NA	No	White	No	NA	Yes	0	7.956077194	0:ALIVE OR DEAD TUMOR FREE	7.956077194	0:DiseaseFree	7.956077194	0:CENSORED	7.956077194	EUR
TCGA-37-4133-01A	LUSC	LUSC	ac89e063-a288-4516-9d9e-92cc0ed2bc24	56	Male	STAGE IA	7TH	247	-20652	0	Not Hispanic Or Latino	12/16/10	No	C34.1	Mar-70	C34.1	Yes		M0	N0	T1B	Tumor Free	NA	No	White		NA	Yes	0	8.120458954	0:ALIVE OR DEAD TUMOR FREE	8.120458954		NA	0:CENSORED	8.120458954	EUR_ADMIX
TCGA-37-4135-01A	LUSC	LUSC	09d08a43-4dcb-46d6-b2bd-f6245a6fff21	61	Female	STAGE IV	7TH	227	-22520	0	Not Hispanic Or Latino	12/16/10	No	C34.3	Mar-70	C34.3	Yes		M1	N0	T2	Tumor Free	NA	No	White	No	NA	Yes	0	7.462931913	0:ALIVE OR DEAD TUMOR FREE	7.462931913		NA	0:CENSORED	7.462931913	EUR
TCGA-37-4141-01A	LUSC	LUSC	34193c52-837c-4cf8-850a-00ae55be28ec	63	Male	STAGE IIIA	7TH	238	-23083	0	Not Hispanic Or Latino	12/16/10	No	C34.9	Mar-70	C34.9	Yes		M0	N0	T4	Tumor Free	NA	No	White		NA	Yes	0	7.824571786	0:ALIVE OR DEAD TUMOR FREE	7.824571786		NA	0:CENSORED	7.824571786	EUR
TCGA-37-5819-01A	LUSC	LUSC	1f6b2aca-7357-40d1-ba7a-99227d9900a2	68	Male	STAGE IB	7TH	207	-25041	0	Not Hispanic Or Latino	12/16/10	No	C34.3	Mar-70	C34.3	Yes		M0	N0	T2A	Tumor Free	NA	No	White		NA	Yes	0	6.805404872	0:ALIVE OR DEAD TUMOR FREE	6.805404872		NA	0:CENSORED	6.805404872	EUR
TCGA-37-A5EL-01A	LUSC	LUSC	5d3d3918-7da8-4147-90a3-dc015be1dfbe	65	Female	STAGE IA	7TH	12	-24048	0	Not Hispanic Or Latino	12/17/10	No	C34.1	Mar-70	C34.1	Yes		M0	N0	T1B	Tumor Free	NA	No	White		NA	Yes	0	0.394516225	0:ALIVE OR DEAD TUMOR FREE	0.394516225		NA	0:CENSORED	0.394516225	EUR
TCGA-37-A5EN-01A	LUSC	LUSC	6eae9623-b4f2-440c-8283-46c7016f953a	64	Male	STAGE IIIA	7TH	103	-23726	0	Not Hispanic Or Latino	5/20/11	No	C34.1	Mar-70	C34.1	Yes		M0	N2	T2	Tumor Free	NA	No	White		NA	Yes	0	3.38626426	0:ALIVE OR DEAD TUMOR FREE	3.38626426		NA	0:CENSORED	3.38626426	EUR
TCGA-39-5011-01A	LUSC	LUSC	AECD6689-F203-4519-AFAB-3F46EE9D3E2C	53	Male	STAGE IIB	7TH	454	-19371	0	Not Hispanic Or Latino	11/13/14	No	C34.1	Mar-70	C34.1	Yes	Yes	M0	N0	T3	Tumor Free	NA	No	White	Yes	NA	Yes	1	37.57767038	1:DEAD WITH TUMOR	37.57767038		NA	1:PROGRESSION	31.10102903	EUR
TCGA-39-5016-01A	LUSC	LUSC	D00D93D5-8D6B-4E5B-816C-F3D726D65D3D	59	Male	STAGE IIIB	7TH	660	-21600	0	Not Hispanic Or Latino	11/13/14	No	C34.2	Mar-70	C34.2	Yes	No	M0	N2	T4	Tumor Free	NA	No	White	No	NA	Yes	0	21.69839235	0:ALIVE OR DEAD TUMOR FREE	21.69839235	0:DiseaseFree	21.69839235	0:CENSORED	21.69839235	EUR
TCGA-39-5019-01A	LUSC	LUSC	5845fe49-f2cc-436b-9ec8-65e775eae111	70	Female	STAGE IA	6TH	4053	-25788	0	Not Hispanic Or Latino	2012/3/10	No	C34.9	Mar-70	C34.9	Yes	No	M0	N0	T1B	Tumor Free	NA	No	White	No	NA	Yes	0	133.2478548	0:ALIVE OR DEAD TUMOR FREE	133.2478548	1:Recurred/Progressed	18.5751389	1:PROGRESSION	18.5751389	EUR
TCGA-39-5021-01A	LUSC	LUSC	17919a6e-3106-49fa-9fea-8f06c595d617	44	Male	STAGE IIA	6TH	3850	-16306	0		2012/4/10	No	C34.3	Mar-83	C34.3	Yes	No	M0	N1	T2A	Tumor Free	NA	No	White	No	NA	Yes	0	126.5739554	0:ALIVE OR DEAD TUMOR FREE	126.5739554	0:DiseaseFree	126.5739554	0:CENSORED	126.5739554	EUR
TCGA-39-5022-01A	LUSC	LUSC	14a4a93a-e24d-46f2-bee3-18bd792ef95a	70	Male	STAGE IB	7TH	3387	-25756	0	Not Hispanic Or Latino	6/20/11	No	C34.1	Mar-70	C34.1	Yes	No	M0	N0	T2A	Tumor Free	NA	No	White	No	NA	Yes	0	111.3522044	0:ALIVE OR DEAD TUMOR FREE	111.3522044	1:Recurred/Progressed	12.42726107	1:PROGRESSION	12.42726107	EUR
TCGA-39-5024-01A	LUSC	LUSC	e7020168-1afe-4361-800a-8979aafca12a	70	Male	STAGE IB		2057	-25895	0	Not Hispanic Or Latino	2012/4/10	No	C34.1	Mar-70	C34.1	Yes	Yes	M0	N0	T2A	With Tumor	NA	No	White	No	NA	Yes	1	68.58007036	1:DEAD WITH TUMOR	68.58007036	1:Recurred/Progressed	61.64316008	1:PROGRESSION	61.64316008	EUR
TCGA-39-5028-01A	LUSC	LUSC	3a74420c-9ee6-4131-8aff-7265b047e6a8	65	Female	STAGE IIIA	7TH	2510	-23975	0	Not Hispanic Or Latino	2010/6/11	No	C34.9	Mar-70	C34.9	Yes	No	M0	N2	T2A	Tumor Free	NA	No	White	No	NA	Yes	0	82.51964362	0:ALIVE OR DEAD TUMOR FREE	82.51964362	0:DiseaseFree	82.51964362	0:CENSORED	82.51964362	EUR
TCGA-39-5029-01A		LUSC	dd7eda40-9aae-46b2-914e-788b76b43087	73	Male	STAGE IB	7TH	3108	-26714	0	Not Hispanic Or Latino	9/19/11	No	C34.3	Mar-70	C34.3	Yes	Yes	M0	N0	T2A	Tumor Free	NA	No	White	No	NA	No	0	102.1797021	0:ALIVE OR DEAD TUMOR FREE	102.1797021	0:DiseaseFree	102.1797021	1:PROGRESSION	101.2920406	EUR
TCGA-39-5030-01A	LUSC	LUSC	d9b6a10e-ab02-47d9-a6c2-bb0c80238d29	75	Male	STAGE IIIA		52	-27707	0	Not Hispanic Or Latino	2012/4/10	No	C34.1	Mar-70	C34.1	Yes	No	M0	N1	T4		NA	No	White	No	NA	Yes	1	1.709570306		1.709570306		NA	0:CENSORED	1.709570306	EUR
TCGA-39-5031-01A	LUSC	LUSC	2f39e89c-a8f7-4df8-a0f5-ef9990c2133c	67	Male	STAGE IIIA		NA	-24713	0	Hispanic Or Latino	2012/4/10	No	C34.3	Mar-70	C34.3	Yes	Yes	M0	N2	T1B	With Tumor	NA	No	White	No	NA	Yes	1	24.32850051	1:DEAD WITH TUMOR	24.32850051		NA	1:PROGRESSION	16.14228885	EUR
TCGA-39-5034-01A	LUSC	LUSC	865a1b5a-6d94-4e06-b5a0-ac11e2221679	81	Female	STAGE IIIA		59	-29893	0		2012/4/10	No	C34.3	Mar-70	C34.3	Yes	No	M0	N2	T2A		NA	No	Asian	No	NA	Yes	1	1.93970477		1.93970477	0:DiseaseFree	1.93970477	0:CENSORED	1.93970477	EAS
TCGA-39-5035-01A	LUSC	LUSC	9f20b4bc-ee09-42ef-9392-68054a7a2cfe	76	Female	STAGE IA	6TH	833	-28106	0		2012/6/10	No	C34.1	Mar-70	C34.1	Yes	No	M0	N0	T1A	Tumor Free	NA	No		No	NA	Yes	1	60.52536411	0:ALIVE OR DEAD TUMOR FREE	60.52536411	0:DiseaseFree	60.52536411	0:CENSORED	60.52536411	EUR
TCGA-39-5036-01A	LUSC	LUSC	be5dcf02-8097-4a97-af32-6a9b02c079d3	73	Female	STAGE IIB		1107	-26682	0	Not Hispanic Or Latino	2012/6/10	No	C34.1	Mar-70	C34.1	Yes	Yes	M0	N0	T3		NA	No	White	No	NA	Yes	1	36.39412171		36.39412171	1:Recurred/Progressed	11.57247592	1:PROGRESSION	11.57247592	EUR
TCGA-39-5037-01A	LUSC	LUSC	ba10f90b-66e1-44cd-b6c0-08c448a9d688	72	Female	STAGE IA	6TH	2080	-26383	0	Not Hispanic Or Latino	2012/6/10	No	C34.3	Mar-70	C34.3	Yes	No	M0	N0	T1B	Tumor Free	NA	No	White	No	NA	Yes	0	68.38281224	0:ALIVE OR DEAD TUMOR FREE	68.38281224	0:DiseaseFree	68.38281224	0:CENSORED	68.38281224	EUR
TCGA-39-5039-01A	LUSC	LUSC	3ebd3dcd-b4f1-449c-8b2f-86f90643676b	73	Male	STAGE IB	6TH	2165	-26963	0		2012/6/10	No	C34.1	Mar-70	C34.1	Yes	No	M0	N0	T2	Tumor Free	NA	No	White	No	NA	Yes	0	71.17730217	0:ALIVE OR DEAD TUMOR FREE	71.17730217	0:DiseaseFree	71.17730217	0:CENSORED	71.17730217	EUR
TCGA-39-5040-01A	LUSC	LUSC	02eb85cc-a597-4eaa-9614-c94c0f035929	65	Male	STAGE IIA	6TH	1690	-23868	0	Not Hispanic Or Latino	2012/6/10	No	C34.3	Mar-70	C34.3	Yes	No	M0	N1	T1B	Tumor Free	NA	No	White	No	NA	Yes	0	55.56103495	0:ALIVE OR DEAD TUMOR FREE	55.56103495	0:DiseaseFree	55.56103495	0:CENSORED	55.56103495	EUR
TCGA-43-2578-01A	LUSC	LUSC	eca4bfa2-5ba5-4708-959a-d901c1b61edd	59	Male	STAGE IIIA	7TH	NA	-21790	0	Not Hispanic Or Latino	2003/5/12	No	C34.1	Mar-70	C34.1	Yes	Yes	M0	N2	T2A	With Tumor	NA	No	White	Yes	NA	Yes	1	17.06282671	1:DEAD WITH TUMOR	17.06282671		NA	1:PROGRESSION	14.5313476	EUR
TCGA-43-2581-01A		LUSC	0806923c-2dee-403d-a2e9-771722873b0d	62	Female	STAGE IIIA	6TH	1223	-22805	0	Not Hispanic Or Latino	10/19/10	No	C34.1	Mar-70	C34.1	Yes	No	M0	N2	T2	Tumor Free	NA	No	White	Yes	NA	No	0	40.20777855	0:ALIVE OR DEAD TUMOR FREE	40.20777855	0:DiseaseFree	40.20777855	0:CENSORED	40.20777855	EUR
TCGA-43-3394-01A	LUSC	LUSC	37f5457e-21d9-4b79-95d5-ded6f2e43087	59	Female	STAGE IA	6TH	684	-21747	0	Not Hispanic Or Latino	10/18/10	No	C34.1	Mar-70	C34.1	Yes	No	M0	N0	T1	Tumor Free	NA	Yes	White	No	NA	Yes	1	22.4874248	0:ALIVE OR DEAD TUMOR FREE	22.4874248	0:DiseaseFree	22.4874248	0:CENSORED	22.4874248	EUR
TCGA-43-3920-01A	LUSC	LUSC	ad112acb-d241-48a0-8e48-d69cdc3feba8	47	Female	STAGE IIIA	6TH	1176	-17447	0	Not Hispanic Or Latino	2010/12/10	No	C34.1	Mar-70	C34.1	Yes	No	M0	N1	T3	Tumor Free	NA	No	White	No	NA	Yes	0	38.66259	0:ALIVE OR DEAD TUMOR FREE	38.66259	0:DiseaseFree	38.66259	0:CENSORED	38.66259	EUR
TCGA-43-5668-01A	LUSC	LUSC	ce8612ab-3149-4a6a-b424-29c0c21c9b8b	52	Male	STAGE IB	6TH	822	-19310	0	Not Hispanic Or Latino	2010/11/10	No	C34.3	Mar-70	C34.3	Yes	No	M0	N0	T2A	Tumor Free	NA	No	Black or African American	No	NA	Yes	1	39.12285893	1:DEAD WITH TUMOR	39.12285893	1:Recurred/Progressed	18.14774633	1:PROGRESSION	18.14774633	AFR_ADMIX
TCGA-43-5670-01A	LUSC	LUSC	9293e197-e38a-4e19-a7d0-1b45d1ad48bd	71	Male	STAGE IB	7TH	1007	-26059	0	Not Hispanic Or Latino	2010/11/10	No	C34.1	Mar-70	C34.1	Yes	No	M0	N0	T2	Tumor Free	NA	No	White	No	NA	Yes	0	33.1064865	0:ALIVE OR DEAD TUMOR FREE	33.1064865	0:DiseaseFree	33.1064865	0:CENSORED	33.1064865	EUR
TCGA-43-6143-01A	LUSC	LUSC	f5ad138c-1714-41e9-9c2d-c88050bec407	78	Male	STAGE IIA	7TH	349	-28635	0	Not Hispanic Or Latino	4/14/11	No	C34.1	Mar-70	C34.1	Yes	Yes	M0	N1	T1B	Tumor Free	NA	Yes	White	No	NA	Yes	1	18.37788079	1:DEAD WITH TUMOR	18.37788079	1:Recurred/Progressed	15.45188546	1:PROGRESSION	15.45188546	EUR
TCGA-43-6647-01A	LUSC	LUSC	7d905f8f-3967-4ea8-96c8-17b1b03fbec3	70	Male	STAGE IIA	7TH	849	-25652	0	Not Hispanic Or Latino	2/23/12	No	C34.3	Mar-70	C34.3	Yes	No	M0	N0	T2B	Tumor Free	NA	No	White	No	NA	Yes	0	27.91202288	0:ALIVE OR DEAD TUMOR FREE	27.91202288	0:DiseaseFree	27.91202288	0:CENSORED	27.91202288	EUR
TCGA-43-6770-01A	LUSC	LUSC	a8764401-d2a5-45dd-941d-2ffb2e7a4664	70	Male	STAGE IB	7TH	699	-25820	0	Not Hispanic Or Latino	8/24/11	No	C34.3	Mar-83	C34.3	Yes	No	M0	N0	T2	Tumor Free	NA	No	White	No	NA	Yes	0	22.98057008	0:ALIVE OR DEAD TUMOR FREE	22.98057008	0:DiseaseFree	22.98057008	0:CENSORED	22.98057008	EUR
TCGA-43-6771-01A	LUSC	LUSC	40e928e8-bedd-4b86-81bc-b581bfc897d4	69	Female	STAGE IIB	7TH	757	-25378	0	Not Hispanic Or Latino	8/24/11	No	C34.3	Mar-70	C34.3	Yes	No	MX	N1	T2B	Tumor Free	NA	No	White	No	NA	Yes	0	24.88739849	0:ALIVE OR DEAD TUMOR FREE	24.88739849	0:DiseaseFree	24.88739849	0:CENSORED	24.88739849	EUR
TCGA-43-6773-01A	LUSC	LUSC	381edbe7-f391-4154-b16e-ac91d550582e	59	Female	STAGE IB	7TH	653	-21683	0	Not Hispanic Or Latino	8/24/11	No	C34.1	Mar-70	C34.1	Yes	No	MX	N0	T2A	Tumor Free	NA	No	Black or African American	No	NA	Yes	0	21.46825788	0:ALIVE OR DEAD TUMOR FREE	21.46825788	0:DiseaseFree	21.46825788	0:CENSORED	21.46825788	AFR
TCGA-43-7656-01A	LUSC	LUSC	b0818bee-c32c-405c-ba09-956091fbe09b	85	Male	STAGE IB	6TH	NA	-31052	0		8/26/11	No	C34.1	Mar-70	C34.1	Yes	Yes	MX	N0	T2	With Tumor	NA	No	White	No	NA	Yes	1	5.457474439	1:DEAD WITH TUMOR	5.457474439		NA	1:PROGRESSION	5.062958214	EUR
TCGA-43-7657-01A	LUSC	LUSC	a3583ffc-adb9-40f5-8ec5-8a4f6f432220	76	Male	STAGE IIB	6TH	NA	-28036	0		2010/11/11	No	C34.2	Mar-70	C34.2	Yes		MX	N1	T2	Tumor Free	NA	No	White	No	NA	Yes	1	3.813656837	0:ALIVE OR DEAD TUMOR FREE	3.813656837		NA	0:CENSORED	3.813656837	EUR
TCGA-43-7658-01A	LUSC	LUSC	9eb34055-0e33-4b3a-827b-d7108b5b0629	71	Male	STAGE IA	7TH	596	-25991	0	Not Hispanic Or Latino	12/29/11	No	C34.3	Mar-70	C34.3	Yes	No	MX	N0	T1B	Tumor Free	NA	No	White	No	NA	Yes	0	19.59430582	0:ALIVE OR DEAD TUMOR FREE	19.59430582	0:DiseaseFree	19.59430582	0:CENSORED	19.59430582	EUR
TCGA-43-8115-01A	LUSC	LUSC	dbece124-c042-4adc-8136-90e7940ee6ad	68	Female	STAGE IA	7TH	236	-25042	0	Not Hispanic Or Latino	12/30/11	No	C34.1	Mar-70	C34.1	Yes	No	MX	N0	T1		NA	Yes	White	No	NA	Yes	0	7.758819081	0:ALIVE OR DEAD TUMOR FREE	7.758819081	0:DiseaseFree	7.758819081	0:CENSORED	7.758819081	EUR
TCGA-43-8116-01A	LUSC	LUSC	a6ec75d4-1c90-4527-bfae-aa91d2dae082	75	Female	STAGE IA	6TH	2023	-27734	0		2001/10/12	No	C34.1	Mar-70	C34.1	Yes	Yes	M0	N0	T1	Tumor Free	NA	Yes	White	No	NA	Yes	1	78.17996515	1:DEAD WITH TUMOR	78.17996515	1:Recurred/Progressed	75.77999145	1:PROGRESSION	75.77999145	EUR
TCGA-43-8118-01A	LUSC	LUSC	0e084325-ba97-4c0a-9d00-12d01b4bc0bb	72	Female	STAGE IIA	7TH	407	-26406	0	Not Hispanic Or Latino	5/30/12	No	C34.3	Mar-70	C34.3	Yes	No	MX	N1	T2A	Tumor Free	NA	No	White	No	NA	Yes	0	13.38067528	0:ALIVE OR DEAD TUMOR FREE	13.38067528		NA	0:CENSORED	13.38067528	EUR
TCGA-43-A474-01A	LUSC	LUSC	9b4c86f2-6811-4e11-8104-fc020edbe1e2	73	Male	STAGE IA	7TH	358	-26790	0	Not Hispanic Or Latino	5/31/12	No	C34.1	Mar-70	C34.1	Yes	No	M0	N0	T1B	Tumor Free	NA	No	White	No	NA	Yes	0	11.76973403	0:ALIVE OR DEAD TUMOR FREE	11.76973403	0:DiseaseFree	11.76973403	0:CENSORED	11.76973403	EUR
TCGA-43-A475-01A	LUSC	LUSC	ad98977b-e159-410a-b8c2-f4e8a07f9784	55	Female	STAGE IA	7TH	NA	-20224	0	Not Hispanic Or Latino	2011/2/12	No	C34.1	Mar-40	C34.1	Yes	No	M0	N0	T1B		NA	Yes, History Of Synchronous And Or Bilateral Malignancy	White	No	NA	Yes	1	2.925995332		2.925995332		NA	0:CENSORED	2.925995332	EUR
TCGA-43-A56U-01A	LUSC	LUSC	AE2C650C-600B-4C58-893B-7FD73D44AF47	66	Male	STAGE IIA	7TH	353	-24286	0	Not Hispanic Or Latino	11/23/12	No	C34.1	Mar-70	C34.1	Yes	No	M0	N0	T2B	Tumor Free	NA	Yes	White	No	NA	Yes	0	11.60535227	0:ALIVE OR DEAD TUMOR FREE	11.60535227	0:DiseaseFree	11.60535227	0:CENSORED	11.60535227	EUR
TCGA-43-A56V-01A	LUSC	LUSC	BA7B9B84-C227-4AD0-9E71-88EE3309162C	67	Female	STAGE IIB	7TH	296	-24680	0	Not Hispanic Or Latino	11/26/12	No	C34.1	Mar-70	C34.1	Yes	No	M0	N0	T3	Tumor Free	NA	No	White	Yes	NA	Yes	0	9.731400204	0:ALIVE OR DEAD TUMOR FREE	9.731400204	0:DiseaseFree	9.731400204	0:CENSORED	9.731400204	EUR
TCGA-46-3765-01A	LUSC	LUSC	4D6B5B30-0DEA-4745-BC46-34EBD98F7418	76	Female	STAGE IA	7TH	432	-27847	0	Not Hispanic Or Latino	2004/1/13	No	C34.1	Mar-70	C34.1	Yes	No	MX	N0	T1B	Tumor Free	NA	No	White	No	NA	Yes	0	14.20258408	0:ALIVE OR DEAD TUMOR FREE	14.20258408	0:DiseaseFree	14.20258408	0:CENSORED	14.20258408	EUR
TCGA-46-3767-01A	LUSC	LUSC	ec10dc91-2743-4e0c-af77-2f0105bf6a9e	59	Female	STAGE IA		405	-21762	0	Not Hispanic Or Latino	2010-12-00	No	C34.1	Mar-70	C34.1	Yes	No	M0	N0	T1	Tumor Free	NA	No	White	No	NA	Yes	0	13.31492258	0:ALIVE OR DEAD TUMOR FREE	13.31492258	0:DiseaseFree	13.31492258	0:CENSORED	13.31492258	EUR
TCGA-46-3768-01A		LUSC	ec260f86-7186-4bf2-9de9-320b4ca155a4	62	Female	STAGE IA		370	-22707	0	Not Hispanic Or Latino	2010-12-00	No	C34.3	Mar-70	C34.3	Yes	No	M0	N0	T1	Tumor Free	NA	No	White	No	NA	No	0	12.16425026	0:ALIVE OR DEAD TUMOR FREE	12.16425026	0:DiseaseFree	12.16425026	0:CENSORED	12.16425026	EUR
TCGA-46-3769-01A	LUSC	LUSC	6b0b6fc0-d808-49c3-8f2a-e122bc3142f5	76	Male	STAGE IA		388	-27912	0	Not Hispanic Or Latino	2010-12-00	No	C34.3	Mar-70	C34.3	Yes	No	M0	N0	T1A	Tumor Free	NA	No	White		NA	Yes	0	13.01903541	0:ALIVE OR DEAD TUMOR FREE	13.01903541	0:DiseaseFree	13.01903541	0:CENSORED	13.01903541	EUR
TCGA-46-6025-01A	LUSC	LUSC	a402e786-132c-4095-bb75-22be04b5d835	58	Male	STAGE IIIA		4	-21307	0	Not Hispanic Or Latino	2010-12-00	No	C34.1	Mar-70	C34.1	Yes	No	M0	N1	T3	Tumor Free	NA	No	White	Yes	NA	Yes	1	9.83002926	0:ALIVE OR DEAD TUMOR FREE	9.83002926	0:DiseaseFree	9.83002926	0:CENSORED	9.83002926	EUR
TCGA-46-6026-01A	LUSC	LUSC	d38dbe20-bd5a-45d5-8db3-d5f777b454b6	57	Male	STAGE IIB		135	-20941	0	Not Hispanic Or Latino	2010-12-00	No	C34.1	Mar-70	C34.1	Yes	No	M0	N0	T4	Tumor Free	NA	No	White	Yes	NA	Yes	0	4.438307525	0:ALIVE OR DEAD TUMOR FREE	4.438307525	0:DiseaseFree	4.438307525	0:CENSORED	4.438307525	EUR
TCGA-51-4079-01A	LUSC	LUSC	6020ec67-8f3b-409f-a0ed-2af849b4d76f	71	Male	STAGE IIB		324	-26168	0	Not Hispanic Or Latino	2006/1/11	No	C34.3	Mar-70	C34.3	Yes	No	M0	N1	T2B	Tumor Free	NA	No	White	No	NA	Yes	0	10.65193806	0:ALIVE OR DEAD TUMOR FREE	10.65193806	0:DiseaseFree	10.65193806	0:CENSORED	10.65193806	EUR
TCGA-51-4080-01A	LUSC	LUSC	e8bc2eea-dc6e-420b-abe8-e36989e75df8	81	Male	STAGE IIB		423	-29890	0	Not Hispanic Or Latino	2006/1/11	No	C34.3	Mar-70	C34.3	Yes	No	M0	N1	T2A	Tumor Free	NA	No	White	Yes	NA	Yes	0	13.90669691	0:ALIVE OR DEAD TUMOR FREE	13.90669691	0:DiseaseFree	13.90669691	0:CENSORED	13.90669691	EUR
TCGA-52-7809-01A	LUSC	LUSC	3f43c83e-c2a2-4224-9da0-0757b9c7d4ca	55	Male	STAGE IIB		911	-20261	0	Not Hispanic Or Latino	2012/7/10	No	C34.1	Mar-70	C34.1	Yes	No	M0	N1	T2A	With Tumor	NA	No	White	No	NA	Yes	0	29.95035671	0:ALIVE OR DEAD TUMOR FREE	29.95035671		NA	0:CENSORED	29.95035671	EUR
TCGA-52-7810-01A	LUSC	LUSC	3a756d00-b24a-4646-ae1a-587bd141fc05	62	Female	STAGE IA	7TH	862	-22807	0	Hispanic Or Latino	12/13/11	No	C34.3	Mar-70	C34.3	Yes	No	M0	N0	T1A	Tumor Free	NA	No	White	No	NA	Yes	0	28.33941546	0:ALIVE OR DEAD TUMOR FREE	28.33941546	0:DiseaseFree	28.33941546	0:CENSORED	28.33941546	EUR
TCGA-52-7811-01A	LUSC	LUSC	72c49014-f949-4d02-ae71-26a243e0b102	74	Male	STAGE IB	6TH	NA	-27233	0	Not Hispanic Or Latino	3/14/12	No	C34.1	Mar-83	C34.1	Yes		M0	N0	T2	With Tumor	NA	No	White		NA	Yes	1	5.457474439	1:DEAD WITH TUMOR	5.457474439		NA	1:PROGRESSION	5.457474439	EUR
TCGA-52-7812-01A	LUSC	LUSC	98b86f94-9ede-45ab-ba09-19a6ec6d9494	60	Female	STAGE IIB	6TH	923	-22241	0	Not Hispanic Or Latino	3/14/12	No	C34.8	Mar-70	C34.8	Yes	No	M0	N0	T3	Tumor Free	NA	No	White	Yes	NA	Yes	0	30.34487293	0:ALIVE OR DEAD TUMOR FREE	30.34487293	0:DiseaseFree	30.34487293	0:CENSORED	30.34487293	EUR
TCGA-56-1622-01A	LUSC	LUSC	0f5cebb3-a37b-471f-bbd3-b03ce171812a	67	Male	STAGE IB	6TH	NA	-24782	0	Hispanic Or Latino	3/14/12	No	C34.3	Mar-70	C34.3	Yes	Yes	M0	N0	T2	With Tumor	NA	No	White	No	NA	Yes	1	8.745109643	1:DEAD WITH TUMOR	8.745109643		NA	1:PROGRESSION	5.030081862	EUR
TCGA-56-5897-01A	LUSC	LUSC	81b7cbc1-c037-426f-95b0-d729a30697da	68	Male	STAGE IIA	6TH	NA	-24887	0	Hispanic Or Latino	3/14/12	No	C34.9	Mar-70	C34.9	Yes	Yes	M0	N2	T2	With Tumor	NA	No	White	Yes	NA	Yes	1	27.45175395	1:DEAD WITH TUMOR	27.45175395		NA	1:PROGRESSION	26.00519446	EUR
TCGA-56-5898-01A	LUSC	LUSC	3edf933a-be1a-46e8-bfb0-acdff30e64a0	58	Male	STAGE IB		NA	-21371	0	Not Hispanic Or Latino	2002/3/10	No	C34.3	Mar-70	C34.3	Yes	No	M0	N0	T2	With Tumor	NA	No	White	No	NA	Yes	1	28.96406615	1:DEAD WITH TUMOR	28.96406615		NA	1:PROGRESSION	28.96406615	EUR
TCGA-56-6545-01A	LUSC	LUSC	b3a6edcd-6592-44fb-9ec1-037138bfbdaf	74	Male	STAGE IA	7TH	378	-27118	0	Not Hispanic Or Latino	9/16/10	No	C34.1	Mar-70	C34.1	Yes	No	MX	N0	T1B	Tumor Free	NA	No	White	No	NA	Yes	0	12.42726107	0:ALIVE OR DEAD TUMOR FREE	12.42726107	0:DiseaseFree	12.42726107	0:CENSORED	12.42726107	EUR
TCGA-56-6546-01A	LUSC	LUSC	6467bc69-4e89-49f6-8912-fa86d513cf51	69	Male	STAGE IA	7TH	555	-25441	0	Not Hispanic Or Latino	2007/12/10	No	C34.1	Mar-70	C34.1	Yes	No	M0	N0	T1B	Tumor Free	NA	No	White	No	NA	Yes	0	18.24637538	0:ALIVE OR DEAD TUMOR FREE	18.24637538	0:DiseaseFree	18.24637538	0:CENSORED	18.24637538	EUR
TCGA-56-7221-01A	LUSC	LUSC	af02050f-ebc4-4171-b63b-3b3faa279f2b	77	Female	STAGE IB	7TH	666	-28400	0		7/22/11	No	C34.1	Mar-70	C34.1	Yes	No	M0	N0	T2A	Tumor Free	NA	No	White	No	NA	Yes	0	21.89565046	0:ALIVE OR DEAD TUMOR FREE	21.89565046	0:DiseaseFree	21.89565046	0:CENSORED	21.89565046	EUR
TCGA-56-7223-01A	LUSC	LUSC	1dba835e-cbe9-41e0-883d-50bf86bc7821	79	Male	STAGE IB	7TH	608	-28873	0		2010/6/11	No	C34.3	Mar-70	C34.3	Yes	No	M0	N0	T2	Tumor Free	NA	Yes	White	No	NA	Yes	0	19.98882204	0:ALIVE OR DEAD TUMOR FREE	19.98882204	0:DiseaseFree	19.98882204	0:CENSORED	19.98882204	EUR
TCGA-56-7579-01A	LUSC	LUSC	3768cf73-e389-449a-bde3-29eb20c9e249	60	Male	STAGE IB	7TH	13	-22097	0	Not Hispanic Or Latino	2010/6/11	No	C34.1	Mar-70	C34.1	Yes	Yes	M0	N0	T2A	Tumor Free	NA	No	White	No	NA	Yes	1	18.47650985	1:DEAD WITH TUMOR	18.47650985	1:Recurred/Progressed	14.03820232	1:PROGRESSION	14.03820232	EUR
TCGA-56-7580-01A	LUSC	LUSC	38007506-4865-41d4-83a9-1aa13648f459	66	Male	STAGE IIIA	7TH	30	-24288	0	Not Hispanic Or Latino	2010/6/11	No	C34.8	Mar-70	C34.8	Yes	Yes	MX	N1	T3	Tumor Free	NA	No	White	No	NA	Yes	1	14.5313476	1:DEAD WITH TUMOR	14.5313476		NA	1:PROGRESSION	4.339678469	EUR
TCGA-56-7582-01A	LUSC	LUSC	1ccd29c1-cf30-4701-9b50-5d34cae2f4b3	61	Male	STAGE IIIA	7TH	44	-22632	0	Not Hispanic Or Latino	2001/11/12	No	C34.1	Mar-70	C34.1	Yes	Yes	M0	N1	T3	Tumor Free	NA	No	White	Yes	NA	Yes	1	31.26541079	1:DEAD WITH TUMOR	31.26541079		NA	1:PROGRESSION	4.898576454	EUR
TCGA-56-7730-01A	LUSC	LUSC	cf9d5813-da70-4d7f-8185-d29d1b86b578	84	Male	STAGE IB	7TH	925	-30740	0	Not Hispanic Or Latino	2001/11/12	No	C34.3	Mar-70	C34.3	Yes	No	M0	N0	T2A	Tumor Free	NA	No	White	No	NA	Yes	0	30.41062564	0:ALIVE OR DEAD TUMOR FREE	30.41062564	0:DiseaseFree	30.41062564	0:CENSORED	30.41062564	EUR
TCGA-56-7731-01A	LUSC	LUSC	b5e2cbda-bbfa-4ef8-a9c4-cb978bef9b23	83	Male	STAGE IB	7TH	601	-30678	0	Not Hispanic Or Latino	2001/11/12	No	C34.3	Mar-70	C34.3	Yes	No	M0	N0	T2A	Tumor Free	NA	No	White	No	NA	Yes	0	19.75868758	0:ALIVE OR DEAD TUMOR FREE	19.75868758	0:DiseaseFree	19.75868758	0:CENSORED	19.75868758	EUR
TCGA-56-7822-01A	LUSC	LUSC	8bb3ed57-6e48-4c90-bcf2-baf9a843398f	73	Male	STAGE IIA	7TH	6	-26699	0	Not Hispanic Or Latino	2003/9/12	No	C34.1	Mar-70	C34.1	Yes	No	M0	N0	T2B	With Tumor	NA	No	White	Yes	NA	Yes	1	6.509517704	1:DEAD WITH TUMOR	6.509517704		NA	1:PROGRESSION	6.509517704	EUR
TCGA-56-8082-01A	LUSC	LUSC	f1aa75c3-13f3-4bd9-9e51-923c2f62c2f7	75	Male	STAGE IIB	7TH	1	-27755	0	Not Hispanic Or Latino	2003/9/12	No	C34.1	Mar-70	C34.1	Yes	Yes	M0	N1	T2B	With Tumor	NA	No	Black or African American		NA	Yes	1	17.49021929	1:DEAD WITH TUMOR	17.49021929		NA	1:PROGRESSION	9.895781964	AFR
TCGA-56-8083-01A	LUSC	LUSC	7b236171-2e7a-4018-b297-560ea8279ec0	58	Female	STAGE IIA	7TH	1011	-21344	0	Not Hispanic Or Latino	6/19/12	No	C34.1	Mar-70	C34.1	Yes	No	M0	N1	T1B	With Tumor	NA	No	White	No	NA	Yes	0	33.23799191	0:ALIVE OR DEAD TUMOR FREE	33.23799191	0:DiseaseFree	33.23799191	0:CENSORED	33.23799191	EUR
TCGA-56-8201-01A	LUSC	LUSC	0e91d7b5-ce35-4671-ab9f-cfd5369b557c	80	Female	STAGE IIA	7TH	455	-29440	0	Not Hispanic Or Latino	2007/8/12	No	C34.3	Mar-70	C34.3	Yes	No	MX	N0	T2B	Tumor Free	NA	No	White	No	NA	Yes	0	14.95874018	0:ALIVE OR DEAD TUMOR FREE	14.95874018	0:DiseaseFree	14.95874018	0:CENSORED	14.95874018	EUR
TCGA-56-8304-01A	LUSC	LUSC	3d5a904a-3834-45bf-9212-c06d46d917f9	56	Male	STAGE IB	7TH	150	-20696	0	Not Hispanic Or Latino	2007/8/12	No	C34.1	Mar-70	C34.1	Yes		MX	N0	T2A	Tumor Free	NA	No	White		NA	Yes	0	4.931452806	0:ALIVE OR DEAD TUMOR FREE	4.931452806		NA	0:CENSORED	4.931452806	EUR
TCGA-56-8305-01A	LUSC	LUSC	2f39441b-e69f-488c-b5d0-cbd88447ad60	74	Male	STAGE IIB	7TH	28	-27211	0	Not Hispanic Or Latino	2007/8/12	No	C34.1	Mar-70	C34.1	Yes	Yes	MX	N0	T3	Tumor Free	NA	Yes	White	No	NA	Yes	1	13.05191176	1:DEAD WITH TUMOR	13.05191176		NA	1:PROGRESSION	13.05191176	EUR
TCGA-56-8307-01A	LUSC	LUSC	861d45aa-b15d-4e7e-b751-f55a64c4cac3	73	Female	STAGE IA	7TH	106	-26803	0		2012/3/12	No	C34.1	Mar-70	C34.1	Yes		MX	N0	T1B	Tumor Free	NA	No	White		NA	Yes	0	3.484893316	0:ALIVE OR DEAD TUMOR FREE	3.484893316	0:DiseaseFree	3.484893316	0:CENSORED	3.484893316	EUR
TCGA-56-8308-01A	LUSC	LUSC	d5e94dcf-994f-48a0-b491-bbbf1c2a6783	72	Male	STAGE IB	7TH	105	-26428	0	Not Hispanic Or Latino	9/28/12	No	C34.1	Mar-70	C34.1	Yes	No	M0	N0	T2A	Tumor Free	NA	Yes	White		NA	Yes	0	3.452016964	0:ALIVE OR DEAD TUMOR FREE	3.452016964	0:DiseaseFree	3.452016964	0:CENSORED	3.452016964	EUR
TCGA-56-8309-01A	LUSC	LUSC	b9817e22-ec5f-4a66-bf24-0f9fd9d3231e	55	Female	STAGE IIB	7TH	818	-20411	0	Not Hispanic Or Latino	9/28/12	No	C34.3	Mar-70	C34.3	Yes	No	M0	N0	T3	Tumor Free	NA	No	White	No	NA	Yes	0	26.89285597	0:ALIVE OR DEAD TUMOR FREE	26.89285597	0:DiseaseFree	26.89285597	0:CENSORED	26.89285597	EUR
TCGA-56-8503-01A	LUSC	LUSC	399c936e-ba68-4040-98d4-917a87dad603	79	Male	STAGE IIB	7TH	517	-29139	0	Not Hispanic Or Latino	2010/8/12	No	C34.1	Mar-70	C34.1	Yes	No	MX	N0	T3		NA	Yes	White	Yes	NA	Yes	0	16.99707401	0:ALIVE OR DEAD TUMOR FREE	16.99707401		NA	0:CENSORED	16.99707401	EUR
TCGA-56-8504-01A	LUSC	LUSC	fa019da0-068c-4d28-a8f6-28b8e79f3a5a	66	Male	STAGE IA	7TH	428	-24382	0	Not Hispanic Or Latino	2010/4/12	No	C34.3	Mar-70	C34.3	Yes	No	MX	N0	T1B	Tumor Free	NA	No	White	No	NA	Yes	0	14.07107867	0:ALIVE OR DEAD TUMOR FREE	14.07107867	0:DiseaseFree	14.07107867	0:CENSORED	14.07107867	EUR
TCGA-56-8622-01A	LUSC	LUSC	ac274a44-de25-4bc6-8699-472576892c62	76	Female	STAGE IIB	7TH	41	-28095	0	Not Hispanic Or Latino	12/28/12	No	C34.3	Mar-70	C34.3	Yes	No	M0	N0	T3	Tumor Free	NA	No	White		NA	Yes	0	1.347930434	0:ALIVE OR DEAD TUMOR FREE	1.347930434		NA	0:CENSORED	1.347930434	EUR
TCGA-56-8624-01A	LUSC	LUSC	e731fed6-be23-4b19-8550-6e500613c468	68	Male	STAGE IB	7TH	55	-24861	0	Not Hispanic Or Latino	12/28/12	No	C34.3	Mar-70	C34.3	Yes	No	M0	N0	T2A	Tumor Free	NA	No	White		NA	Yes	0	1.808199362	0:ALIVE OR DEAD TUMOR FREE	1.808199362		NA	0:CENSORED	1.808199362	EUR
TCGA-56-8625-01A		LUSC	513c5f34-dc6e-4caa-81cc-907fd6a825b1	71	Male	STAGE IB	7TH	6	-26231	0	Not Hispanic Or Latino	12/28/12	No	C34.1	Mar-70	C34.1	Yes	Yes	MX	N0	T2A		NA	No	White	No	NA	No	1	22.75043561	0:ALIVE OR DEAD TUMOR FREE	22.75043561	0:DiseaseFree	22.75043561	1:PROGRESSION	21.20524707	EUR
TCGA-56-8626-01A	LUSC	LUSC	2cc8743a-e759-4250-82be-893376933930	84	Male	STAGE IIB	7TH	420	-30798	0	Not Hispanic Or Latino	2001/11/13	No	C34.3	Mar-70	C34.3	Yes	No	MX	N0	T3	Tumor Free	NA	No	White	No	NA	Yes	0	13.80806786	0:ALIVE OR DEAD TUMOR FREE	13.80806786	0:DiseaseFree	13.80806786	0:CENSORED	13.80806786	EUR
TCGA-56-8628-01A	LUSC	LUSC	234c7de4-ce5b-4a2f-ac46-9da61cff1680	66	Female	STAGE IIIA	7TH	63	-24188	0	Not Hispanic Or Latino	12/28/12	No	C34.3	Mar-70	C34.3	Yes	Yes	MX	N1	T3		NA	No	White	No	NA	Yes	1	10.35605089	1:DEAD WITH TUMOR	10.35605089		NA	1:PROGRESSION	8.942367755	EUR
TCGA-56-8629-01A	LUSC	LUSC	a4495428-39cc-49f6-bc41-1becdd94113f	59	Male	STAGE IA	7TH	17	-21908	0	Not Hispanic Or Latino	2001/11/13	No	C34.1	Mar-70	C34.1	Yes	No	MX	N0	T1A	Tumor Free	NA	No	White	No	NA	Yes	1	9.928658316	0:ALIVE OR DEAD TUMOR FREE	9.928658316	0:DiseaseFree	9.928658316	0:CENSORED	9.928658316	EUR
TCGA-56-A49D-01A	LUSC	LUSC	20d3e9b8-c399-46d2-8367-c4e228cea17c	78	Male	STAGE IA	7TH	616	-28805	0	Not Hispanic Or Latino	2001/11/13	No	C34.1	Mar-70	C34.1	Yes	No	MX	N0	T1B	Tumor Free	NA	No	White	No	NA	Yes	0	20.25183286	0:ALIVE OR DEAD TUMOR FREE	20.25183286	0:DiseaseFree	20.25183286	0:CENSORED	20.25183286	EUR
TCGA-56-A4BW-01A	LUSC	LUSC	1f084d72-fbf9-4787-b107-815b481b1a6e	63	Male	STAGE IIA	7TH	481	-23346	0	Not Hispanic Or Latino	2001/11/13	No	C34.3	Mar-70	C34.3	Yes	No	MX	N0	T2B	Tumor Free	NA	No	White	No	NA	Yes	0	15.81352533	0:ALIVE OR DEAD TUMOR FREE	15.81352533	0:DiseaseFree	15.81352533	0:CENSORED	15.81352533	EUR
TCGA-56-A4BY-01A	LUSC	LUSC	B838706D-01E9-45AA-869D-A94168773BCD	55	Male	STAGE IIA	7TH	585	-20301	0	Not Hispanic Or Latino	1/25/13	No	C34.1	Mar-70	C34.1	Yes	No	M0	N1	T2A		NA	No	White	No	NA	Yes	0	19.23266594	0:ALIVE OR DEAD TUMOR FREE	19.23266594	0:DiseaseFree	19.23266594	0:CENSORED	19.23266594	EUR
TCGA-56-A4ZJ-01A		LUSC	FD8A7339-CF34-4B91-BFC4-53CE60FFD737	70	Male	STAGE IIA	7TH	405	-25745	0	Not Hispanic Or Latino	1/25/13	No	C34.3	Mar-70	C34.3	Yes	No	MX	N0	T2B	Tumor Free	NA	No	White	No	NA	No	0	13.31492258	0:ALIVE OR DEAD TUMOR FREE	13.31492258	0:DiseaseFree	13.31492258	0:CENSORED	13.31492258	EUR
TCGA-56-A4ZK-01A	LUSC	LUSC	C0BB1051-09B2-46F3-A22B-FE313B1A6A4E	66	Male	STAGE IB	7TH	31	-24445	0	Not Hispanic Or Latino	1/25/13	No	C34.1	Mar-71	C34.1	Yes	No	MX	N0	T2A	Tumor Free	NA	Yes	White	Yes	NA	Yes	1	17.85185916	1:DEAD WITH TUMOR	17.85185916		NA	1:PROGRESSION	17.85185916	EUR
TCGA-56-A5DS-01A	LUSC	LUSC	A77675BD-ED25-45F4-B418-CB8FC979C780	76	Female	STAGE IB	7TH	570	-28039	0	Not Hispanic Or Latino	3/15/13	No	C34.3	Mar-70	C34.3	Yes	No	M0	N0	T2	With Tumor	NA	No	White	No	NA	Yes	0	18.73952066	0:ALIVE OR DEAD TUMOR FREE	18.73952066	0:DiseaseFree	18.73952066	0:CENSORED	18.73952066	EUR
TCGA-56-A62T-01A		LUSC	2A0B4559-5ECE-4B79-9C89-2EBE7CF82905	81	Male	STAGE IA	7TH	4	-29828	0	Not Hispanic Or Latino	7/15/13	No	C34.1	Mar-70	C34.1	Yes		MX	N0	T1A	Tumor Free	NA	Yes	White		NA	No	0	0.131505408	0:ALIVE OR DEAD TUMOR FREE	0.131505408	0:DiseaseFree	0.131505408	0:CENSORED	0.131505408	EUR
TCGA-58-8386-01A	LUSC	LUSC	EDBFF8E2-6E22-474C-A813-B3B258972A99	72	Female	STAGE IB	7TH	8	-26355	0	Not Hispanic Or Latino	7/15/13	No	C34.3	Mar-70	C34.3	Yes	No	MX	N0	T2A	Tumor Free	NA	No	White		NA	Yes	0	0.263010816	0:ALIVE OR DEAD TUMOR FREE	0.263010816	0:DiseaseFree	0.263010816	0:CENSORED	0.263010816	EUR
TCGA-58-8387-01A	LUSC	LUSC	76618CF5-F6E0-46EF-A1C0-ACC0AD9FDCCB	78	Male	STAGE IIA	7TH	440	-28522	0	Not Hispanic Or Latino	10/15/13	No	C34.1	Mar-70	C34.1	Yes	No	MX	N0	T2B	With Tumor	NA	No	Black or African American	Yes	NA	Yes	0	14.4655949	0:ALIVE OR DEAD TUMOR FREE	14.4655949	0:DiseaseFree	14.4655949	0:CENSORED	14.4655949	AFR
TCGA-58-8388-01A	LUSC	LUSC	14313474-376f-4606-9ed9-25ed2acff411	75	Male	STAGE IV	6TH	NA	-27455	0		2007/4/12	No	C34.1	Mar-70	C34.1	Yes	No	M1	NX	T3	Tumor Free	NA	No		No	NA	Yes	1	0.032876352	0:ALIVE OR DEAD TUMOR FREE	0.032876352		NA	0:CENSORED	0.032876352	EUR
TCGA-58-8391-01A	LUSC	LUSC	5489b76d-68d9-48c3-8961-4a147bb23216	60	Male	STAGE IB	7TH	378	-21949	0	Not Hispanic Or Latino	2007/4/12	No	C34.1	Mar-83	C34.1	Yes	No	M0	N0	T2A	Tumor Free	NA	No	White	No	NA	Yes	1	13.54505704	0:ALIVE OR DEAD TUMOR FREE	13.54505704	0:DiseaseFree	13.54505704	0:CENSORED	13.54505704	EUR
TCGA-58-8393-01A	LUSC	LUSC	9ed5c6fe-24d2-4ee6-88ba-7319c9cfa05e	57	Female	STAGE IIIA	6TH	2167	-21102	0	Not Hispanic Or Latino	2007/4/12	No	C34.9	Mar-70	C34.9	Yes	Yes	M0	N2	T2	Tumor Free	NA	No	White	Yes	NA	Yes	0	71.24305487	0:ALIVE OR DEAD TUMOR FREE	71.24305487	1:Recurred/Progressed	66.8376237	1:PROGRESSION	66.8376237	EUR
TCGA-58-A46J-01A		LUSC	45aa07c3-cea4-456e-8000-b4572a2163a8	70	Male	STAGE IB	7TH	NA	-25710	0	Not Hispanic Or Latino	2007/4/12	No	C34.1	Mar-70	C34.1	Yes	Yes	M0	N0	T2A	With Tumor	NA	No	White	No	NA	No	1	16.47105237	1:DEAD WITH TUMOR	16.47105237	1:Recurred/Progressed	3.156129796	1:PROGRESSION	3.156129796	EUR
TCGA-58-A46K-01A	LUSC	LUSC	14b159f8-c31b-4e2a-a76d-fe32026e85bb	68	Female	STAGE IB	7TH	1058	-25132	0	Not Hispanic Or Latino	2007/4/12	No	C34.3	Mar-70	C34.3	Yes	No	M0	N0	T2A	Tumor Free	NA	No	White	No	NA	Yes	0	34.78318046	0:ALIVE OR DEAD TUMOR FREE	34.78318046	0:DiseaseFree	34.78318046	0:CENSORED	34.78318046	EUR
TCGA-58-A46L-01A	LUSC	LUSC	DFF43217-7857-42CA-B87B-058C774A6AA7	64	Male	STAGE IIB	6TH	2589	-23653	0	Not Hispanic Or Latino	10/29/12	No	C34.3	Mar-70	C34.3	Yes	No	M0	N1	T2	Tumor Free	NA	No	White	No	NA	Yes	0	85.11687543	0:ALIVE OR DEAD TUMOR FREE	85.11687543	0:DiseaseFree	85.11687543	0:CENSORED	85.11687543	EUR
TCGA-58-A46M-01A	LUSC	LUSC	D8D53DF1-42D6-4D8B-AC4C-6F3993AC247D	59	Male	STAGE IIIA	6TH	NA	-21867	0	Not Hispanic Or Latino	10/29/12	No	C34.3	Mar-83	C34.3	Yes	Yes	M0	N2	T2	With Tumor	NA	No	White	Yes	NA	Yes	1	34.35578788	1:DEAD WITH TUMOR	34.35578788	1:Recurred/Progressed	24.16411875	1:PROGRESSION	24.16411875	EUR
TCGA-58-A46N-01A	LUSC	LUSC	1BA4E70C-692C-487A-ABC5-36E5F0A03286	73	Male	STAGE IIIA	6TH	1723	-26685	0	Not Hispanic Or Latino	10/29/12	No	C34.1	Mar-83	C34.1	Yes	No	M0	N2	T2	Tumor Free	NA	No	White	No	NA	Yes	0	56.64595457	0:ALIVE OR DEAD TUMOR FREE	56.64595457	0:DiseaseFree	56.64595457	0:CENSORED	56.64595457	EUR
TCGA-60-2695-01A	LUSC	LUSC	F37F9827-9C3B-4AED-A2CB-5E905F1E2D2E	61	Male	STAGE IIB	7TH	1072	-22592	0	Not Hispanic Or Latino	10/29/12	No	C34.3	Mar-70	C34.3	Yes	No	M0	N1	T2B	Tumor Free	NA	No	White	No	NA	Yes	0	35.24344939	0:ALIVE OR DEAD TUMOR FREE	35.24344939	0:DiseaseFree	35.24344939	0:CENSORED	35.24344939	EUR
TCGA-60-2697-01A	LUSC	LUSC	FE49127A-8402-4479-AFFF-801C6452DE25	52	Male	STAGE IB	7TH	910	-19050	0	Not Hispanic Or Latino	10/29/12	No	C34.3	Mar-83	C34.3	Yes	Yes	M0	N0	T2A	Tumor Free	NA	No	White	No	NA	Yes	0	29.91748036	0:ALIVE OR DEAD TUMOR FREE	29.91748036	1:Recurred/Progressed	20.71210179	1:PROGRESSION	20.71210179	EUR
TCGA-60-2698-01A	LUSC	LUSC	acae4e48-57de-40c5-9ae5-4386144ebaea	74	Female	STAGE IB		642	-27211	0	Not Hispanic Or Latino	7/15/10	No	C34.1	Mar-83	C34.1	Yes	No	M0	N0	T2	Tumor Free	NA	No	White	No	NA	Yes	0	21.10661801	0:ALIVE OR DEAD TUMOR FREE	21.10661801	0:DiseaseFree	21.10661801	0:CENSORED	21.10661801	EUR
TCGA-60-2703-01A	LUSC	LUSC	3c112114-6a8b-4aea-9349-6dffbaad078d	41	Male	STAGE IIA	3RD	NA	-14984	0		1/18/12	Yes	C34.9	Mar-70	C34.9	Yes	Yes	M0	N2	T2	With Tumor	NA	No	White	No	NA	Yes	1	12.23000296	1:DEAD WITH TUMOR	12.23000296	1:Recurred/Progressed	6.575270408	1:PROGRESSION	6.575270408	EUR
TCGA-60-2704-01A	LUSC	LUSC	fd9ee494-65fe-4de4-adff-7952a059b17f	62	Male	STAGE IIB		311	-22800	0		7/26/10	No	C34.3	Mar-70	C34.3	Yes	Yes	M0	N1	T2	With Tumor	NA	No	White	No	NA	Yes	1	10.22454548	1:DEAD WITH TUMOR	10.22454548		NA	1:PROGRESSION	3.747904133	EUR
TCGA-60-2707-01A	LUSC	LUSC	469eba45-5046-4d8a-9f9a-dfbd1e7cf560	73	Male	STAGE IIB	6TH	NA	-26927	0	Not Hispanic Or Latino	12/27/11	No	C34.1	Mar-70	C34.1	Yes	Yes	M0	N1	T2	With Tumor	NA	No	White	No	NA	Yes	1	37.93931025	1:DEAD WITH TUMOR	37.93931025		NA	1:PROGRESSION	17.49021929	EUR
TCGA-60-2708-01A	LUSC	LUSC	c1cac0d3-8074-4636-a0b9-47eeede6503b	58	Male	STAGE IA		2820	-21477	0	Not Hispanic Or Latino	7/15/10	No	C34.9	Mar-70	C34.9	Yes	No	M0	N0	T1	Tumor Free	NA	No	White	No	NA	Yes	0	92.71131275	0:ALIVE OR DEAD TUMOR FREE	92.71131275	0:DiseaseFree	92.71131275	0:CENSORED	92.71131275	EUR
TCGA-60-2709-01A	LUSC	LUSC	4d687740-96ca-4d78-8c78-1a2024ce6b6c	70	Male	STAGE IB		661	-25758	0	Hispanic Or Latino	7/16/10	No	C34.1	Mar-70	C34.1	Yes	Yes	M0	N0	T2	With Tumor	NA	No		No	NA	Yes	1	21.92852681	1:DEAD WITH TUMOR	21.92852681	1:Recurred/Progressed	19.03540783	1:PROGRESSION	19.03540783	EUR
TCGA-60-2710-01A	LUSC	LUSC	2ca47049-bc12-4992-b9cf-1c01dda639be	64	Female	STAGE IIB		2447	-23691	0	Not Hispanic Or Latino	7/16/10	No	C34.3	Mar-70	C34.3	Yes	No	M0	N1	T2	Tumor Free	NA	No	White	No	NA	Yes	0	80.44843344	0:ALIVE OR DEAD TUMOR FREE	80.44843344	0:DiseaseFree	80.44843344	0:CENSORED	80.44843344	EUR
TCGA-60-2711-01A	LUSC	LUSC	4718e180-c166-4826-b5a1-945f4a56eb16	69	Male	STAGE IB	6TH	1505	-25453	0	Not Hispanic Or Latino	2008/2/11	No	C34.1	Mar-70	C34.1	Yes	No	MX	N0	T2	Tumor Free	NA	No	Black or African American	No	NA	Yes	0	49.47890982	0:ALIVE OR DEAD TUMOR FREE	49.47890982	0:DiseaseFree	49.47890982	0:CENSORED	49.47890982	AFR_ADMIX
TCGA-60-2713-01A	LUSC	LUSC	b28e3be1-9843-4204-b999-b3e2a909c7bd	67	Female	STAGE IIA	6TH	2024	-24669	0	Not Hispanic Or Latino	7/16/10	Yes	C34.1	Mar-70	C34.1	Yes	No	M0	N1	T1	Tumor Free	NA	No	White	No	NA	Yes	0	66.54173653	0:ALIVE OR DEAD TUMOR FREE	66.54173653	0:DiseaseFree	66.54173653	0:CENSORED	66.54173653	EUR
TCGA-60-2714-01A	LUSC	LUSC	1f11de87-a5fe-49fd-80c1-e279b2bc69de	64	Female	STAGE IB		1260	-23651	0	Not Hispanic Or Latino	7/16/10	No	C34.9	Mar-70	C34.9	Yes	No	M0	N0	T2	Tumor Free	NA	Yes	White	No	NA	Yes	0	41.42420357	0:ALIVE OR DEAD TUMOR FREE	41.42420357	0:DiseaseFree	41.42420357	0:CENSORED	41.42420357	EUR
TCGA-60-2719-01A	LUSC	LUSC	705a4688-f10f-4e6a-aed9-6efc3b3b9989	66	Female	STAGE IIB	6TH	1531	-24169	0	Not Hispanic Or Latino	7/19/10	Yes	C34.9	Mar-70	C34.9	Yes	No	M0	N1	T2	Tumor Free	NA	No	White	No	NA	Yes	0	50.33369497	0:ALIVE OR DEAD TUMOR FREE	50.33369497	0:DiseaseFree	50.33369497	0:CENSORED	50.33369497	EUR
TCGA-60-2720-01A	LUSC	LUSC	7e691df8-8ea6-472c-86bf-504c7ba6983d	39	Male	STAGE IIB		1475	-14345	0	Not Hispanic Or Latino	7/19/10	No	C34.9	Mar-70	C34.9	Yes	No	M0	N1	T2	Tumor Free	NA	No		No	NA	Yes	0	48.49261926	0:ALIVE OR DEAD TUMOR FREE	48.49261926	0:DiseaseFree	48.49261926	0:CENSORED	48.49261926	EUR
TCGA-60-2721-01A	LUSC	LUSC	585e6487-b0a3-4828-8a06-46bee01dff74	83	Female	STAGE IB		1297	-30379	0	Not Hispanic Or Latino	7/19/10	No	C34.9	Mar-70	C34.9	Yes	No	M0	N0	T1	Tumor Free	NA	No	White	No	NA	Yes	0	42.6406286	0:ALIVE OR DEAD TUMOR FREE	42.6406286	0:DiseaseFree	42.6406286	0:CENSORED	42.6406286	EUR
TCGA-60-2722-01A	LUSC	LUSC	337e77b3-7f58-4f92-96a4-c764b1ebfa56	60	Female	STAGE IB		97	-22238	0	Not Hispanic Or Latino	7/19/10	No	C34.3	Mar-70	C34.3	Yes		M0	N0	T2	Tumor Free	NA	No	White		NA	Yes	0	3.189006148	0:ALIVE OR DEAD TUMOR FREE	3.189006148		NA	0:CENSORED	3.189006148	EUR
TCGA-60-2723-01A	LUSC	LUSC	bcd78677-98d5-4403-8313-e1fbd76e8ef7	73	Male	STAGE IB		983	-27007	0	Not Hispanic Or Latino	7/20/10	No	C34.1	Mar-70	C34.1	Yes	No	M0	N0	T2	Tumor Free	NA	Yes	White	No	NA	Yes	0	32.31745406	0:ALIVE OR DEAD TUMOR FREE	32.31745406	0:DiseaseFree	32.31745406	0:CENSORED	32.31745406	EUR
TCGA-60-2724-01A	LUSC	LUSC	6fd72426-f6c8-47ca-a500-d5d3600b9b15	66	Male	STAGE IIB		908	-24267	0	Not Hispanic Or Latino	7/20/10	No	C34.1	Mar-70	C34.1	Yes	Yes	M0	N1	T2	Tumor Free	NA	No	White	No	NA	Yes	0	29.85172765	0:ALIVE OR DEAD TUMOR FREE	29.85172765	1:Recurred/Progressed	27.97777559	1:PROGRESSION	27.97777559	EUR
TCGA-60-2725-01A	LUSC	LUSC	0d6a7cdf-daf5-4181-864f-430952e6fdb3	74	Female	STAGE IB		1092	-27225	0	Not Hispanic Or Latino	7/20/10	No	C34.9	Mar-70	C34.9	Yes	No	M0	N0	T2	Tumor Free	NA	No	White	No	NA	Yes	0	35.90097643	0:ALIVE OR DEAD TUMOR FREE	35.90097643	0:DiseaseFree	35.90097643	0:CENSORED	35.90097643	EUR
TCGA-60-2726-01A	LUSC	LUSC	a3e1ac67-a1f2-44fb-8343-a7e8239fc24a	47	Male	STAGE IIIA		717	-17462	0	Not Hispanic Or Latino	7/20/10	No	C34.9	Mar-70	C34.9	Yes	No	M0	N1	T3	Tumor Free	NA	No	White	No	NA	Yes	0	23.57234441	0:ALIVE OR DEAD TUMOR FREE	23.57234441		NA	0:CENSORED	23.57234441	EUR
TCGA-63-5128-01A	LUSC	LUSC	f03aacb8-5565-425f-a8d5-be1056f882e0	74	Male	STAGE IB		816	-27073	0	Not Hispanic Or Latino	4/13/11	No	C34.1	Mar-70	C34.1	Yes	No	M0	N0	T2	Tumor Free	NA	No	White	No	NA	Yes	0	26.82710327	0:ALIVE OR DEAD TUMOR FREE	26.82710327	0:DiseaseFree	26.82710327	0:CENSORED	26.82710327	EUR
TCGA-63-5131-01A	LUSC	LUSC	3d1f4059-2220-45b4-a4d2-b14f76cec96a	56	Male	STAGE IIA		358	-20618	0	Not Hispanic Or Latino	7/20/10	No	C34.2	Mar-70	C34.2	Yes	No	M0	N1	T2	Tumor Free	NA	No	White	No	NA	Yes	1	11.76973403	0:ALIVE OR DEAD TUMOR FREE	11.76973403	0:DiseaseFree	11.76973403	0:CENSORED	11.76973403	EUR
TCGA-63-A5MH-01A	LUSC	LUSC	9B07EF0C-1329-4341-A5A4-42ABE7A6737C	62	Male	STAGE IB	6TH	3123	-22930	NA		9/24/13	No	C34.1	Mar-70	C34.1	Yes	No	M0	N0	T2	Tumor Free	NA	No		No	NA	Yes	0	102.6728474	0:ALIVE OR DEAD TUMOR FREE	102.6728474	0:DiseaseFree	102.6728474	0:CENSORED	102.6728474	EUR
TCGA-63-A5MI-01A	LUSC	LUSC	05D4D9C7-FB6F-439A-BB97-F0E2737A7773	68	Male	STAGE IB	6TH	2148	-24957	NA		9/24/13	No	C34.3	Mar-70	C34.3	Yes	No	M0	N0	T2	Tumor Free	NA	No		No	NA	Yes	0	70.61840418	0:ALIVE OR DEAD TUMOR FREE	70.61840418	0:DiseaseFree	70.61840418	0:CENSORED	70.61840418	EUR
TCGA-63-A5MJ-01A	LUSC	LUSC	51F0B1CB-4315-4ACD-A9C1-5353E0FF9D46	68	Male	STAGE IA	6TH	2026	-25159	NA		9/24/13	No	C34.3	Mar-70	C34.3	Yes	No	M0	N0	T1	Tumor Free	NA	Yes, History Of Synchronous And Or Bilateral Malignancy		No	NA	Yes	0	66.60748923	0:ALIVE OR DEAD TUMOR FREE	66.60748923	0:DiseaseFree	66.60748923	0:CENSORED	66.60748923	EUR
TCGA-63-A5ML-01A	LUSC	LUSC	1A02B991-39F7-4C52-9F6E-BF0F7C7BDE8D	65	Male	STAGE IIIA	6TH	1784	-24040	NA		9/24/13	No	C34.3	Mar-70	C34.3	Yes	No	M0	N2	T2	Tumor Free	NA	No		No	NA	Yes	0	58.65141204	0:ALIVE OR DEAD TUMOR FREE	58.65141204	0:DiseaseFree	58.65141204	0:CENSORED	58.65141204	EUR
TCGA-63-A5MM-01A	LUSC	LUSC	63D2A48D-50EC-4E84-86E7-C4B74C49D08F	54	Male	STAGE IIB	6TH	1824	-20018	NA		9/24/13	No	C34.9	Mar-70	C34.9	Yes	No	M0	N1	T2	Tumor Free	NA	No		No	NA	Yes	0	59.96646612	0:ALIVE OR DEAD TUMOR FREE	59.96646612	0:DiseaseFree	59.96646612	0:CENSORED	59.96646612	EUR
TCGA-63-A5MN-01A	LUSC	LUSC	DDF19EB8-C3FE-441E-B6CF-C4943B6789D9	68	Male	STAGE IB	6TH	1386	-24947	NA		9/24/13	No	C34.3	Mar-70	C34.3	Yes	No	M0	N0	T2	Tumor Free	NA	No		No	NA	Yes	0	45.56662393	0:ALIVE OR DEAD TUMOR FREE	45.56662393	0:DiseaseFree	45.56662393	0:CENSORED	45.56662393	EUR
TCGA-63-A5MP-01A	LUSC	LUSC	ABC753F0-5AE2-4BEC-96B8-6A05D84BF1C1	69	Female	STAGE IIB	6TH	NA	-25348	NA		9/24/13	No	C34.8	Mar-70	C34.8	Yes	Yes	M0	N1	T2	With Tumor	NA	No		No	NA	Yes	1	14.99161653	1:DEAD WITH TUMOR	14.99161653	1:Recurred/Progressed	7.167044745	1:PROGRESSION	7.167044745	EUR
TCGA-63-A5MR-01A	LUSC	LUSC	D81944A2-6CEE-4773-912A-899FDF9EB1C4	78	Female	STAGE IIB	6TH	NA	-28677	NA		9/25/13	No	C34.1	Mar-70	C34.1	Yes	Yes	M0	N0	T3	With Tumor	NA	No		Yes	NA	Yes	1	11.34234145	1:DEAD WITH TUMOR	11.34234145	1:Recurred/Progressed	10.52043265	1:PROGRESSION	10.52043265	EUR
TCGA-63-A5MS-01A	LUSC	LUSC	F18C47E1-516F-43F7-8D31-4E5012BD22F0	56	Male	STAGE IIB	6TH	769	-20818	NA		9/24/13	No	C34.3	Mar-70	C34.3	Yes	Yes	M0	N1	T2	With Tumor	NA	No		Yes	NA	Yes	0	25.28191472	0:ALIVE OR DEAD TUMOR FREE	25.28191472	1:Recurred/Progressed	16.79981589	1:PROGRESSION	16.79981589
TCGA-63-A5MT-01A	LUSC	LUSC	A2D7C06B-EFA9-4B7E-9EA6-B47C9AD6EF38	70	Female	STAGE IB	6TH	2716	-25879	NA		9/24/13	No	C34.1	Mar-70	C34.1	Yes	No	M0	N0	T2	Tumor Free	NA	No		No	NA	Yes	0	89.29217214	0:ALIVE OR DEAD TUMOR FREE	89.29217214	0:DiseaseFree	89.29217214	0:CENSORED	89.29217214	EUR
TCGA-63-A5MU-01A	LUSC	LUSC	5F29578A-7606-4625-BD24-A194B3287024	78	Male	STAGE IB	6TH	2381	-28827	NA		9/24/13	No	C34.1	Mar-70	C34.1	Yes	No	M0	N0	T2	Tumor Free	NA	No		No	NA	Yes	0	78.27859421	0:ALIVE OR DEAD TUMOR FREE	78.27859421	0:DiseaseFree	78.27859421	0:CENSORED	78.27859421	EUR
TCGA-63-A5MV-01A	LUSC	LUSC	531D1248-76AE-46A1-8F65-CDECF9BCB0D8	74	Male	STAGE IIB	7TH	498	-27263	NA		9/24/13	No	C34.1	Mar-70	C34.1	Yes	Yes	M0	N0	T3	With Tumor	NA	No		No	NA	Yes	0	16.37242332	0:ALIVE OR DEAD TUMOR FREE	16.37242332	1:Recurred/Progressed	14.03820232	1:PROGRESSION	14.03820232	EUR
TCGA-63-A5MY-01A	LUSC	LUSC	8D18E026-668B-4513-9C68-9E03B18592E3	69	Male	STAGE IIA	7TH	1100	-25505	NA		9/25/13	No	C34.3	Mar-70	C34.3	Yes	No	M0	N0	T2B	Tumor Free	NA	No		No	NA	Yes	0	36.16398724	0:ALIVE OR DEAD TUMOR FREE	36.16398724	0:DiseaseFree	36.16398724	0:CENSORED	36.16398724	EUR
TCGA-66-2727-01A	LUSC	LUSC	34AC236D-942B-4B82-885F-26F174DBC29E	76	Male	STAGE IB	6TH	1639	-27892	NA		9/25/13	No	C34.1	Mar-70	C34.1	Yes	No	M0	N0	T2	Tumor Free	NA	No		No	NA	Yes	0	53.88434099	0:ALIVE OR DEAD TUMOR FREE	53.88434099	0:DiseaseFree	53.88434099	0:CENSORED	53.88434099	EUR
TCGA-66-2734-01A	LUSC	LUSC	3B25AFF2-9B5F-491A-8EFF-D71A9CC8666B	63	Male	STAGE IA	7TH	1052	-23276	NA		9/25/13	No	C34.3	Mar-70	C34.3	Yes	No	M0	N0	T1B	Tumor Free	NA	No		No	NA	Yes	0	34.58592235	0:ALIVE OR DEAD TUMOR FREE	34.58592235	0:DiseaseFree	34.58592235	0:CENSORED	34.58592235	EUR
TCGA-66-2742-01A	LUSC	LUSC	12bd70f5-2542-48cb-b296-ae9241b38f7f	62	Female	STAGE IB	5TH	1311	-22919	0		2003/7/11	No	C34.3	Mar-70	C34.3	Yes	No	M0	N0	T2		NA	No		No	NA	Yes	0	43.10089752	0:ALIVE OR DEAD TUMOR FREE	43.10089752		NA	0:CENSORED	43.10089752	EUR
TCGA-66-2744-01A		LUSC	3d6a027b-dfda-42b3-9323-407e42cf6d10	72	Male	STAGE IIB	5TH	61	-26390	0		2003/7/11	No	C34.2	Mar-70	C34.2	Yes		M0	N1	T2	Tumor Free	NA	No			NA	No	0	2.005457474	0:ALIVE OR DEAD TUMOR FREE	2.005457474		NA	0:CENSORED	2.005457474	EUR
TCGA-66-2754-01A	LUSC	LUSC	1ee543d5-b8c0-4f79-8373-6bb6319f2ee2	71	Male	STAGE IIB	5TH	30	-26084	0		2003/7/11	No	C34.3	Mar-70	C34.3	Yes		M0	N1	T2	Tumor Free	NA	No			NA	Yes	0	0.986290561	0:ALIVE OR DEAD TUMOR FREE	0.986290561		NA	0:CENSORED	0.986290561	EUR
TCGA-66-2755-01A		LUSC	d539844b-d65d-41e6-a8f0-fa884df118bc	69	Male	STAGE IB	5TH	31	-25506	0		2003/7/11	No	C34.3	Mar-70	C34.3	Yes		M0	N0	T2	Tumor Free	NA	No			NA	No	0	1.019166913	0:ALIVE OR DEAD TUMOR FREE	1.019166913		NA	0:CENSORED	1.019166913	EUR
TCGA-66-2756-01A	LUSC	LUSC	637e900e-64ab-4bff-82b9-3ba6b5632f35	67	Male	STAGE IIIA	6TH	61	-24471	0		2003/7/11	No	C34.1	Mar-70	C34.1	Yes		M0	N2	T2	Tumor Free	NA	No			NA	Yes	0	2.005457474	0:ALIVE OR DEAD TUMOR FREE	2.005457474		NA	0:CENSORED	2.005457474	EUR
TCGA-66-2757-01A	LUSC	LUSC	df7cfd84-a36a-44a0-b39f-a9ea1e0fd500	63	Male	STAGE IB	5TH	28	-23348	0		2003/7/11	No	C34.1	Mar-70	C34.1	Yes		M0	N0	T2	Tumor Free	NA	No			NA	Yes	0	0.920537857	0:ALIVE OR DEAD TUMOR FREE	0.920537857		NA	0:CENSORED	0.920537857	EUR_ADMIX
TCGA-66-2758-01A	LUSC	LUSC	43abe847-4ba7-466e-8283-5d7b80b999a7	68	Male	STAGE IIIB	6TH	30	-24929	0		2003/7/11	No	C34.1	Mar-70	C34.1	Yes		M0	N0	T4	Tumor Free	NA	No			NA	Yes	0	0.986290561	0:ALIVE OR DEAD TUMOR FREE	0.986290561		NA	0:CENSORED	0.986290561	EUR
TCGA-66-2759-01A	LUSC	LUSC	a02932f3-5606-42a5-aee4-e5b9f5aa1aaa	65	Female	STAGE IA	6TH	30	-24014	0		2003/7/11	No	C34.1	Mar-70	C34.1	Yes	Yes	M0	N0	T1		NA	No		Yes	NA	Yes	1	43.98855903	1:DEAD WITH TUMOR	43.98855903		NA	1:PROGRESSION	29.98323306	EUR
TCGA-66-2763-01A	LUSC	LUSC	dca4c540-897f-435b-9ee2-8f5b2e8734c6	71	Male	STAGE IB	5TH	639	-26209	0		2003/7/11	No	C34.1	Mar-70	C34.1	Yes	No	M0	N0	T2		NA	No		No	NA	Yes	0	21.00798895	0:ALIVE OR DEAD TUMOR FREE	21.00798895	0:DiseaseFree	21.00798895	0:CENSORED	21.00798895	EUR
TCGA-66-2765-01A	LUSC	LUSC	e6b72c24-1607-43b9-8b8a-7bf83eea5895	66	Male	STAGE IIIA	5TH	762	-24287	0		2003/7/11	No	C34.3	Mar-70	C34.3	Yes	No	M0	N2	T2		NA	No		Yes	NA	Yes	0	25.05178025	0:ALIVE OR DEAD TUMOR FREE	25.05178025	0:DiseaseFree	25.05178025	0:CENSORED	25.05178025	EUR
TCGA-66-2766-01A	LUSC	LUSC	1e3eb77c-d85b-437e-8b8c-12e5bd0e93dc	63	Female	STAGE IB	6TH	30	-23315	0		2003/7/11	No	C34.1	Mar-70	C34.1	Yes		M0	N0	T2	Tumor Free	NA	No			NA	Yes	0	0.986290561	0:ALIVE OR DEAD TUMOR FREE	0.986290561		NA	0:CENSORED	0.986290561	EUR
TCGA-66-2767-01A	LUSC	LUSC	32c86f17-34c3-406b-85c5-4f5965619247	64	Male	STAGE IB	6TH	61	-23465	0		2003/7/11	No	C34.3	Mar-70	C34.3	Yes		M0	N0	T2	Tumor Free	NA	No			NA	Yes	0	2.005457474	0:ALIVE OR DEAD TUMOR FREE	2.005457474		NA	0:CENSORED	2.005457474	EUR_ADMIX
TCGA-66-2768-01A	LUSC	LUSC	b913d254-8307-4b8a-8313-d978e32bb38f	54	Male	STAGE IIIA	6TH	31	-19814	0		2003/7/11	No	C34.1	Mar-70	C34.1	Yes		M0	N2	T2	Tumor Free	NA	No			NA	Yes	0	1.019166913	0:ALIVE OR DEAD TUMOR FREE	1.019166913		NA	0:CENSORED	1.019166913	EUR
TCGA-66-2769-01A	LUSC	LUSC	174cdc32-e94a-4829-b6b7-df560de55be2	62	Male	STAGE IIIB	6TH	61	-22888	0		2003/7/11	No	C34.3	Mar-70	C34.3	Yes		M0	N3	T2	Tumor Free	NA	No			NA	Yes	0	2.005457474	0:ALIVE OR DEAD TUMOR FREE	2.005457474		NA	0:CENSORED	2.005457474	EUR
TCGA-66-2770-01A	LUSC	LUSC	d3f8c35d-5197-43fa-a243-2baf9c44cf74	57	Male	STAGE IIB	6TH	61	-20970	0		2003/7/11	No	C34.3	Mar-70	C34.3	Yes		M0	N1	T2	Tumor Free	NA	No			NA	Yes	0	2.005457474	0:ALIVE OR DEAD TUMOR FREE	2.005457474		NA	0:CENSORED	2.005457474	EUR
TCGA-66-2771-01A	LUSC	LUSC	69e43922-e028-4090-8724-1fb2f018c7f2	75	Male	STAGE IIIB	6TH	NA	-27515	0		2003/7/11	No	C34.1	Mar-70	C34.1	Yes		M0	N0	T4		NA	No			NA	Yes	1	7.068415689		7.068415689		NA	0:CENSORED	7.068415689	EUR
TCGA-66-2773-01A	LUSC	LUSC	f1b357e4-d67a-42c9-b0b7-12f69fa3da58	79	Male	STAGE IB	6TH	700	-28945	0		2003/7/11	No	C34.3	Mar-70	C34.3	Yes		M0	N0	T2		NA	No			NA	Yes	0	23.01344643	0:ALIVE OR DEAD TUMOR FREE	23.01344643		NA	0:CENSORED	23.01344643	EUR
TCGA-66-2777-01A	LUSC	LUSC	1535c8ab-100d-4886-8598-12a94483d010	60	Male	STAGE IIB	6TH	578	-22219	0		2003/7/11	No	C34.1	Mar-70	C34.1	Yes	No	M0	N1	T2		NA	No		No	NA	Yes	0	19.00253148	0:ALIVE OR DEAD TUMOR FREE	19.00253148	0:DiseaseFree	19.00253148	0:CENSORED	19.00253148	EUR
TCGA-66-2778-01A	LUSC	LUSC	791f1b21-695e-4db1-b41d-80590c09d257	69	Male	STAGE IB	6TH	NA	-25355	0		2003/7/11	No	C34.3	Mar-70	C34.3	Yes		M0	N0	T2	Tumor Free	NA	No			NA	Yes	1	3.024624388	0:ALIVE OR DEAD TUMOR FREE	3.024624388		NA	0:CENSORED	3.024624388	EUR
TCGA-66-2780-01A	LUSC	LUSC	23e65963-d9f3-4cec-953c-4dd06f7d8668	71	Male	STAGE IB	6TH	61	-26085	0		2003/7/11	No	C34.2	Mar-70	C34.2	Yes		M0	N0	T2	Tumor Free	NA	No			NA	Yes	0	2.005457474	0:ALIVE OR DEAD TUMOR FREE	2.005457474		NA	0:CENSORED	2.005457474	EUR
TCGA-66-2781-01A	LUSC	LUSC	aabc43bb-485a-49bc-b48a-d4e4ecd46d33	68	Female	STAGE IIIB	6TH	578	-25080	0		2003/7/11	No	C34.3	Mar-70	C34.3	Yes	No	M0	N3	T2		NA	No		Yes	NA	Yes	0	19.00253148	0:ALIVE OR DEAD TUMOR FREE	19.00253148	0:DiseaseFree	19.00253148	0:CENSORED	19.00253148	EUR
TCGA-66-2782-01A	LUSC	LUSC	7ccce724-d401-487d-b444-6edbbd032303	65	Male	STAGE IB	6TH	NA	-23955	0		2003/7/11	No	C34.1	Mar-70	C34.1	Yes		M0	N0	T2		NA	No			NA	Yes	1	12.03274485		12.03274485		NA	0:CENSORED	12.03274485	EUR
TCGA-66-2783-01A	LUSC	LUSC	d49b0369-905c-4608-96a9-cc854980fc4c	67	Male	STAGE IB	6TH	121	-24471	0		2003/7/11	No	C34.1	Mar-70	C34.1	Yes		M0	N0	T2	Tumor Free	NA	No			NA	Yes	0	3.978038597	0:ALIVE OR DEAD TUMOR FREE	3.978038597		NA	0:CENSORED	3.978038597	EUR
TCGA-66-2785-01A	LUSC	LUSC	90b02be3-5496-40a2-8c6e-460d2898aadb	71	Male	STAGE IIB	5TH	NA	-26237	0		2003/7/11	No	C34.1	Mar-70	C34.1	Yes	Yes	M0	N0	T3		NA	No		No	NA	Yes	1	11.9998685	1:DEAD WITH TUMOR	11.9998685		NA	1:PROGRESSION	9.99441102	EUR
TCGA-66-2786-01A	LUSC	LUSC	d5e14ef5-1b78-4498-a2e2-77070c83eb7f	67	Male	STAGE IIIB	6TH	759	-24686	0		2003/7/11	No	C34.3	Mar-70	C34.3	Yes	No	M0	N3	T2		NA	No		Yes	NA	Yes	0	24.9531512	0:ALIVE OR DEAD TUMOR FREE	24.9531512	0:DiseaseFree	24.9531512	0:CENSORED	24.9531512	EUR
TCGA-66-2787-01A	LUSC	LUSC	ce94e544-8887-479f-83cd-27b1c740e4c2	65	Male	STAGE IB	6TH	60	-23772	0		2003/7/11	No	C34.1	Mar-70	C34.1	Yes		M0	N0	T2	Tumor Free	NA	No			NA	Yes	0	1.972581122	0:ALIVE OR DEAD TUMOR FREE	1.972581122		NA	0:CENSORED	1.972581122	EUR
TCGA-66-2788-01A	LUSC	LUSC	a9d7adec-3849-40e2-a2a2-f43443ec43bb	68	Female	STAGE IA	5TH	790	-25051	0		2003/7/11	No	C34.1	Mar-70	C34.1	Yes	No	M0	N0	T1		NA	No		No	NA	Yes	0	25.97231811	0:ALIVE OR DEAD TUMOR FREE	25.97231811		NA	0:CENSORED	25.97231811	EUR
TCGA-66-2789-01A	LUSC	LUSC	e1a2cccc-f0ce-4d23-bd58-e098009ebdac	57	Male	STAGE IA	6TH	1217	-21124	0		2003/7/11	No	C34.1	Mar-70	C34.1	Yes	No	M0	N0	T1		NA	No		No	NA	Yes	0	40.01052043	0:ALIVE OR DEAD TUMOR FREE	40.01052043		NA	0:CENSORED	40.01052043	EUR
TCGA-66-2791-01A	LUSC	LUSC	87ac0ad4-8c9d-409e-9a86-1d201d01769d	73	Male	STAGE IIIB	6TH	NA	-26753	0		2003/7/11	No	C34.3	Mar-70	C34.3	Yes		M0	N3	T1	Tumor Free	NA	No			NA	Yes	1	4.043791301	0:ALIVE OR DEAD TUMOR FREE	4.043791301		NA	0:CENSORED	4.043791301	EUR
TCGA-66-2792-01A		LUSC	ede3e359-bc49-4899-abe5-92dc65588286	72	Male	STAGE IIB	6TH	699	-26420	0		2003/7/11	No	C34.1	Mar-70	C34.1	Yes	Yes	M0	N1	T2		NA	No		No	NA	No	0	22.98057008	0:ALIVE OR DEAD TUMOR FREE	22.98057008		NA	1:PROGRESSION	22.98057008	EUR
TCGA-66-2793-01A	LUSC	LUSC	a8e79b70-76c4-4d4f-8e1d-37daebf2a921	66	Male	STAGE IIIB	6TH	NA	-24138	0		2003/7/11	No	C34.3	Mar-70	C34.3	Yes		M0	N3	T2		NA	No			NA	Yes	1	5.030081862		5.030081862		NA	0:CENSORED	5.030081862	EUR
TCGA-66-2794-01A	LUSC	LUSC	40dc2edc-4bde-441d-8fc5-8ce1bd42f267	58	Male	STAGE IIB	6TH	913	-21428	0		2003/7/11	No	C34.3	Mar-70	C34.3	Yes	No	M0	N1	T2		NA	No		No	NA	Yes	0	30.01610941	0:ALIVE OR DEAD TUMOR FREE	30.01610941	0:DiseaseFree	30.01610941	0:CENSORED	30.01610941	EUR
TCGA-66-2795-01A	LUSC	LUSC	9af6ed4e-8cdc-4f49-84e9-ba1053b5b3ca	68	Male	STAGE IIIB	6TH	NA	-25111	0		2003/7/11	No	C34.2	Mar-70	C34.2	Yes		M0	N1	T4	Tumor Free	NA	No			NA	Yes	1	10.06016372	0:ALIVE OR DEAD TUMOR FREE	10.06016372		NA	0:CENSORED	10.06016372	EUR
TCGA-66-2800-01A	LUSC	LUSC	8d20352a-6180-40d0-adc0-c87fef854dfa	64	Male	STAGE IIIB	6TH	1645	-23710	0		2003/7/11	No	C34.1	Mar-70	C34.1	Yes	No	M0	N2	T4		NA	No		Yes	NA	Yes	0	54.08159911	0:ALIVE OR DEAD TUMOR FREE	54.08159911	0:DiseaseFree	54.08159911	0:CENSORED	54.08159911	EUR
TCGA-68-7755-01A	LUSC	LUSC	da93a143-5799-4856-a5f4-3ff3b9284311	68	Male	STAGE IIIB	6TH	122	-24897	0		2003/7/11	No	C34.1	Mar-70	C34.1	Yes		M0	N1	T4	Tumor Free	NA	No			NA	Yes	0	4.010914949	0:ALIVE OR DEAD TUMOR FREE	4.010914949		NA	0:CENSORED	4.010914949	EUR
TCGA-68-7756-01A	LUSC	LUSC	4fbf2497-0774-4599-8c90-1961612b8e3a	70	Male	STAGE IIIB	5TH	1492	-25810	0		2003/7/11	No	C34.1	Mar-70	C34.1	Yes	No	M0	N0	T4		NA	No		No	NA	Yes	0	49.05151724	0:ALIVE OR DEAD TUMOR FREE	49.05151724		NA	0:CENSORED	49.05151724	EUR
TCGA-68-8250-01A	LUSC	LUSC	c6debfbb-de60-4d0d-aec2-d8d514c1f313	84	Male	STAGE IIIA	7TH	202	-30763	0	Not Hispanic Or Latino	1/23/12	No	C34.1	Mar-70	C34.1	Yes	No	MX	N1	T4		NA	No	White	Yes	NA	Yes	0	6.641023112	0:ALIVE OR DEAD TUMOR FREE	6.641023112		NA	0:CENSORED	6.641023112	EUR
TCGA-68-8251-01A	LUSC	LUSC	9665b02f-970d-41fc-a07c-f01c8e3fe5a8	74	Male	STAGE IA	7TH	211	-27272	0	Not Hispanic Or Latino	2006/1/12	No	C34.1	Mar-70	C34.1	Yes		MX	N0	T1B		NA	No	White	No	NA	Yes	0	6.93691028	0:ALIVE OR DEAD TUMOR FREE	6.93691028		NA	0:CENSORED	6.93691028	EUR
TCGA-68-A59J-01A	LUSC	LUSC	d484c95f-5128-4239-a6e5-1496de39ba4b	78	Male	STAGE IB	7TH	406	-28739	0	Hispanic Or Latino	5/24/12	No	C34.1	Mar-70	C34.1	Yes	No	M0	N0	T2A	With Tumor	NA	No	White	No	NA	Yes	0	13.34779893	0:ALIVE OR DEAD TUMOR FREE	13.34779893		NA	0:CENSORED	13.34779893	EUR
TCGA-6A-AB49-01A		LUSC	0F8A76A1-4C3E-42E1-9DF3-95AA3AE8E676	73	Female	STAGE IIIA	7TH	428	-26839	0	Not Hispanic Or Latino	2/18/13	No	C34.3	Mar-70	C34.3	Yes	Yes	M0	N1	T3	Tumor Free	NA	No	Black or African American	Yes	NA	No	0	16.1751652	0:ALIVE OR DEAD TUMOR FREE	16.1751652		NA	1:PROGRESSION	5.227339974	AFR_ADMIX
TCGA-70-6722-01A	LUSC	LUSC	3374E5D9-B627-4D4C-B66B-422F9564695E	74	Female	STAGE IB	7TH	409	-27031	0	Not Hispanic Or Latino	2/18/13	No	C34.3	Mar-70	C34.3	Yes	No	MX	N0	T2A	Tumor Free	NA	No	White	No	NA	Yes	0	14.72860571	0:ALIVE OR DEAD TUMOR FREE	14.72860571	0:DiseaseFree	14.72860571	0:CENSORED	14.72860571	EUR
TCGA-77-6842-01A	LUSC	LUSC	f7287eb4-c77d-4c67-a768-87fcccd668f5	47	Male	STAGE IIIA	6TH	367	-17328	0	Not Hispanic Or Latino	2008/9/11	No	C34.1	Mar-70	C34.1	Yes	Yes	M0	N1	T3	Tumor Free	NA	No	Asian	Yes	NA	Yes	0	12.0656212	0:ALIVE OR DEAD TUMOR FREE	12.0656212		NA	1:PROGRESSION	9.632771148	EAS
TCGA-77-6843-01A	LUSC	LUSC	15b0bfd4-2068-4ac8-aaa8-a2a6797253d8	65	Male	STAGE IIA	6TH	375	-24035	0	Not Hispanic Or Latino	2008/9/11	No	C34.1	Mar-52	C34.1	Yes	Yes	M0	N0	T3	Tumor Free	NA	No	Asian	Yes	NA	Yes	0	12.32863202	0:ALIVE OR DEAD TUMOR FREE	12.32863202		NA	1:PROGRESSION	10.25742184	EAS
TCGA-77-6844-01A	LUSC	LUSC	64925b54-c354-4290-a5c4-117fcdbf1ebb	79	Male	STAGE IIB	6TH	NA	-28861	0		9/15/11	No	C34.8	Mar-70	C34.8	Yes	Yes	M0	N1	T2		NA	No	White	No	NA	Yes	1	29.55584048		29.55584048		NA	1:PROGRESSION	6.60814676	EUR
TCGA-77-6845-01A	LUSC	LUSC	c2598334-f866-4cc3-93ec-2d2e8b85d319	74	Male	STAGE IIA	6TH	NA	-27291	0		9/15/11	No	C34.1	Mar-70	C34.1	Yes		M0	N1	T1		NA	No	White	No	NA	Yes	1	73.11700694		73.11700694		NA	0:CENSORED	73.11700694	EUR
TCGA-77-7139-01A	LUSC	LUSC	f74b6db3-62af-4158-9310-a29b1180e469	69	Male	STAGE IIB	6TH	NA	-25321	0		9/20/11	No	C34.2	Mar-70	C34.2	Yes	No	M0	N0	T3		NA	No	White	No	NA	Yes	1	23.27645724		23.27645724		NA	0:CENSORED	23.27645724	EUR
TCGA-77-7140-01A		LUSC	dea2269f-7e15-4ea1-88a4-2314a819c731	67	Male	STAGE IB	6TH	NA	-24594	0		2012/8/11	No	C34.3	Mar-70	C34.3	Yes		M0	N0	T2		NA	No		No	NA	No	1	11.17795969		11.17795969		NA	0:CENSORED	11.17795969	EAS
TCGA-77-7141-01A	LUSC	LUSC	ee850103-6314-41a3-9734-8b520de95b40	56	Male	STAGE IIB	6TH	4261	-20632	0		9/22/11	No	C34.3	Mar-70	C34.3	Yes		M0	N1	T2		NA	No	White	Yes	NA	Yes	0	140.086136	0:ALIVE OR DEAD TUMOR FREE	140.086136	0:DiseaseFree	140.086136	0:CENSORED	140.086136	EUR
TCGA-77-7142-01A	LUSC	LUSC	107f6b9a-2883-4499-a40a-ec25bc834a06	69	Female	STAGE IIB	6TH	NA	-25303	0		2012/9/11	No	C34.1	Mar-70	C34.1	Yes	Yes	M0	N1	T2		NA	Yes	White	No	NA	Yes	1	20.77785449		20.77785449		NA	1:PROGRESSION	8.21908801	EUR
TCGA-77-7335-01A	LUSC	LUSC	5144fc75-b89e-47d8-96b4-aadd3f0da4e5	64	Male	STAGE IB	6TH	15	-23584	0		9/15/11	No	C34.1	Mar-70	C34.1	Yes		M0	N0	T2		NA	No	White	No	NA	Yes	0	0.493145281	0:ALIVE OR DEAD TUMOR FREE	0.493145281		NA	0:CENSORED	0.493145281	EUR
TCGA-77-7337-01A	LUSC	LUSC	37a0ab12-44af-4815-b7cc-961d44851470	59	Female	STAGE IB	6TH	2227	-21796	0		9/22/11	No	C34.1	Mar-70	C34.1	Yes		M0	N0	T2	Tumor Free	NA	No	White	No	NA	Yes	0	73.21563599	0:ALIVE OR DEAD TUMOR FREE	73.21563599		NA	0:CENSORED	73.21563599	EUR
TCGA-77-7338-01A	LUSC	LUSC	b206617b-90a7-4467-b2ba-2000b2c6992d	62	Female	STAGE IIIB	6TH	NA	-22863	0		2012/8/11	No	C34.9	Mar-71	C34.9	Yes		M0	N2	T4		NA	No	White	No	NA	Yes	1	70.1252589		70.1252589		NA	0:CENSORED	70.1252589	EUR
TCGA-77-7463-01A	LUSC	LUSC	cdab8ae1-d0e5-4a85-901e-2b05c63fa2b9	65	Male	STAGE IIB	6TH	NA	-24065	0		2012/8/11	No	C34.9	Mar-70	C34.9	Yes		M0	N1	T2		NA	No	White	No	NA	Yes	1	106.9467732		106.9467732		NA	0:CENSORED	106.9467732	EUR
TCGA-77-7465-01A	LUSC	LUSC	03016c31-a2eb-4a04-9e98-f10e0c64fe9e	64	Male	STAGE IB	6TH	NA	-23480	0		2012/8/11	No	C34.1	Mar-70	C34.1	Yes	No	M0	N0	T2		NA	No	White	No	NA	Yes	1	0.16438176		0.16438176		NA	0:CENSORED	0.16438176	EUR
TCGA-77-8007-01A	LUSC	LUSC	2f4c473d-7a1a-4004-936c-8d4a7a24e212	75	Male	STAGE IB	6TH	NA	-27520	0		1/13/12	No	C34.1	Mar-70	C34.1	Yes		M0	N0	T2		NA	No	White	No	NA	Yes	1	46.78304895		46.78304895		NA	0:CENSORED	46.78304895	EUR
TCGA-77-8008-01A	LUSC	LUSC	188fe74b-a62b-47a0-9069-5c3a2837ee05	58	Male	STAGE IIA	7TH	990	-21548	0		1/13/12	No	C34.1	Mar-70	C34.1	Yes		M0	N1	T2A		NA	No	White		NA	Yes	0	32.54758852	0:ALIVE OR DEAD TUMOR FREE	32.54758852	0:DiseaseFree	32.54758852	0:CENSORED	32.54758852	EUR
TCGA-77-8009-01A	LUSC	LUSC	c7b23a5a-c49a-4426-bd4e-b191f4227ac6	68	Male	STAGE IIB	6TH	NA	-25102	0		2004/11/12	No	C34.1	Mar-70	C34.1	Yes	Yes	M0	N1	T2		NA	No			NA	Yes	1	6.509517704		6.509517704		NA	1:PROGRESSION	4.569812934	EUR
TCGA-77-8128-01A	LUSC	LUSC	43ea8913-abfe-495d-a909-d57da13d1a27	68	Male	STAGE IB	6TH	NA	-24948	0		2004/11/12	No	C34.3	Mar-71	C34.3	Yes		M0	N0	T2		NA	No		No	NA	Yes	1	86.76069303		86.76069303		NA	0:CENSORED	86.76069303	EUR
TCGA-77-8130-01A	LUSC	LUSC	9ea119ff-e5d9-49ec-b0a2-b21173c48044	68	Male	STAGE IIB	6TH	1641	-25037	0		2004/11/12	No	C34.9	Mar-70	C34.9	Yes	Yes	M0	N1	T2		NA	No		No	NA	Yes	1	55.72541671		55.72541671	1:Recurred/Progressed	19.95594569	1:PROGRESSION	19.95594569	EUR
TCGA-77-8131-01A	LUSC	LUSC	af008b10-38c1-40f2-a924-66c554813c50	60	Male	STAGE IIIA	6TH	NA	-21986	0		2007/2/12	No	C34.9	Mar-70	C34.9	Yes		M0	N2	T2		NA	No		No	NA	Yes	1	37.80780485		37.80780485		NA	0:CENSORED	37.80780485	EUR
TCGA-77-8133-01A	LUSC	LUSC	7fe0e47a-07e1-467b-b5dc-63e2a25ba6dd	69	Male	STAGE IIB	6TH	4765	-25260	0		2007/3/12	No	C34.1	Mar-70	C34.1	Yes	Yes	M0	N1	T2	Tumor Free	NA	No		No	NA	Yes	0	156.6558175	0:ALIVE OR DEAD TUMOR FREE	156.6558175	0:DiseaseFree	156.6558175	1:PROGRESSION	146.99017	EUR
TCGA-77-8136-01A	LUSC	LUSC	6d7803fd-cf8f-43dc-8b2d-fd129cdd2b3d	72	Male	STAGE IB	6TH	NA	-26611	0		6/19/12	No	C34.3	Mar-70	C34.3	Yes		M0	NX	T2		NA	No			NA	Yes	1	12.59164283		12.59164283		NA	0:CENSORED	12.59164283	EUR
TCGA-77-8138-01A	LUSC	LUSC	becc8bb8-bdbf-426c-b9b6-a23558eb13c1	74	Male	STAGE IIA	6TH	NA	-27139	0		2007/3/12	No	C34.9	Mar-70	C34.9	Yes		M0	N1	T1		NA	No		No	NA	Yes	1	53.91721735		53.91721735		NA	0:CENSORED	53.91721735	EUR
TCGA-77-8139-01A	LUSC	LUSC	c4ca7861-2fcc-4ed7-a240-bea9c43d5fb1	74	Female	STAGE IIB	6TH	NA	-27193	0		2007/3/12	No	C34.3	Mar-70	C34.3	Yes	No	M0	N1	T2		NA	No		No	NA	Yes	1	39.08998258		39.08998258		NA	1:PROGRESSION	9.895781964	EUR
TCGA-77-8140-01A		LUSC	283af87a-f962-47ab-8a7b-4fcd7e45cdf6	74	Male	STAGE IB	6TH	NA	-27225	0		7/26/12	No	C34.1	Mar-70	C34.1	Yes	No	M0	N0	T2	With Tumor	NA	No		No	NA	No	1	17.72035375	1:DEAD WITH TUMOR	17.72035375		NA	1:PROGRESSION	9.50126574	EUR
TCGA-77-8143-01A	LUSC	LUSC	1fdbeb6a-8c73-46db-9d21-c56a834064f6	72	Male	STAGE IIB	6TH	3166	-26464	0		2007/2/12	No	C34.1	Mar-70	C34.1	Yes	No	M0	N0	T3	Tumor Free	NA	No		No	NA	Yes	0	104.0865306	0:ALIVE OR DEAD TUMOR FREE	104.0865306	0:DiseaseFree	104.0865306	0:CENSORED	104.0865306	EUR
TCGA-77-8144-01A	LUSC	LUSC	463e921c-ec20-4263-ad24-bdc2d56edb56	66	Female	STAGE IIB	6TH	NA	-24415	0		2007/3/12	No	C34.3	Mar-70	C34.3	Yes		M0	N1	T2		NA	No		No	NA	Yes	1	11.53959957		11.53959957		NA	0:CENSORED	11.53959957	EUR
TCGA-77-8145-01A	LUSC	LUSC	ba42da22-44c2-488f-91f0-e274948b5cef	76	Male	STAGE IIIA	6TH	NA	-27772	0		2007/2/12	No	C34.1	Mar-70	C34.1	Yes		M0	N2	T2	With Tumor	NA	No		Yes	NA	Yes	1	26.39971069	1:DEAD WITH TUMOR	26.39971069		NA	1:PROGRESSION	26.39971069	EUR
TCGA-77-8148-01A	LUSC	LUSC	86be9147-65f6-43f4-a3e9-5e5f422bd0ff	70	Male	STAGE IB	6TH	833	-25796	0		2007/3/12	No	C34.1	Mar-70	C34.1	Yes		M0	N0	T2		NA	No		No	NA	Yes	0	27.38600125	0:ALIVE OR DEAD TUMOR FREE	27.38600125	0:DiseaseFree	27.38600125	0:CENSORED	27.38600125	EUR
TCGA-77-8150-01A	LUSC	LUSC	7ff92b3b-e810-42e2-9aa3-3e2335bb0f4a	73	Male	STAGE IIIB	6TH	NA	-26707	0		2007/3/12	No	C34.9	Mar-70	C34.9	Yes	Yes	M0	N1	T4		NA	No		Yes	NA	Yes	1	6.969786633		6.969786633		NA	1:PROGRESSION	4.471183877	EUR
TCGA-77-8153-01A	LUSC	LUSC	8b55baf0-2d34-4cae-896d-641b1dd40785	68	Male	STAGE IIIA	6TH	2023	-24918	0		2007/3/12	No	C34.9	Mar-70	C34.9	Yes		M0	N1	T3		NA	No		No	NA	Yes	0	66.50886018	0:ALIVE OR DEAD TUMOR FREE	66.50886018	0:DiseaseFree	66.50886018	0:CENSORED	66.50886018	EUR
TCGA-77-8154-01A	LUSC	LUSC	7cc8892e-4ba5-4cf5-be76-9e5cb4891d25	64	Male	STAGE IIIA	6TH	NA	-23474	0		2007/3/12	No	C34.9	Mar-70	C34.9	Yes	Yes	M0	N1	T3	With Tumor	NA	No		No	NA	Yes	1	54.41036263	1:DEAD WITH TUMOR	54.41036263		NA	1:PROGRESSION	42.01597791	EUR
TCGA-77-8156-01A	LUSC	LUSC	3336ee77-a6f6-4d3a-93f9-585ebc48ffba	77	Female	STAGE IB	6TH	1992	-28253	0		10/23/12	No	C34.3	Mar-70	C34.3	Yes	No	M0	N0	T2	Tumor Free	NA	No		No	NA	Yes	0	65.48969326	0:ALIVE OR DEAD TUMOR FREE	65.48969326	0:DiseaseFree	65.48969326	0:CENSORED	65.48969326	EUR
TCGA-77-A5FZ-01A	LUSC	LUSC	569691a3-15b4-4b1c-b8b7-b3ad17d0996e	67	Male	STAGE IA	6TH	1841	-24640	0		2007/3/12	No	C34.3	Mar-70	C34.3	Yes	No	M0	N0	T1	Tumor Free	NA	No		No	NA	Yes	0	60.52536411	0:ALIVE OR DEAD TUMOR FREE	60.52536411	0:DiseaseFree	60.52536411	0:CENSORED	60.52536411	EUR
TCGA-77-A5G1-01A	LUSC	LUSC	96e31ca7-b917-4d04-804f-489243f6ee2b	60	Male	STAGE IB	7TH	1106	-22198	0		2007/3/12	No	C34.1	Mar-70	C34.1	Yes		M0	N0	T2A		NA	No		No	NA	Yes	0	36.36124536	0:ALIVE OR DEAD TUMOR FREE	36.36124536	0:DiseaseFree	36.36124536	0:CENSORED	36.36124536	EUR
TCGA-77-A5G3-01A	LUSC	LUSC	775808AB-4B30-4473-A9EE-4ED2C18CFC2B	64	Male	STAGE IIIB	6TH	NA	-23436	0		6/19/13	No	C34.1	Mar-52	C34.1	Yes		M0	N0	T4		NA	No		No	NA	Yes	1	126.1794391		126.1794391	0:DiseaseFree	126.1794391	0:CENSORED	126.1794391	EUR
TCGA-77-A5G6-01A	LUSC	LUSC	BF6BAB32-98BB-4E09-A7FE-C5C1779A5F60	75	Male	STAGE IIIA	6TH	4026	-27555	0		6/19/13	No	C34.3	Mar-70	C34.3	Yes		M0	N1	T3		NA	No		No	NA	Yes	0	132.3601933	0:ALIVE OR DEAD TUMOR FREE	132.3601933	0:DiseaseFree	132.3601933	1:PROGRESSION	72.22934543	EUR
TCGA-77-A5GF-01A	LUSC	LUSC	6F068C19-62A6-46EF-8C54-701FD19A6416	70	Male	STAGE IIB	6TH	1884	-25921	0		6/19/13	No	C34.1	Mar-70	C34.1	Yes		M0	N0	T3		NA	No			NA	Yes	0	61.93904724	0:ALIVE OR DEAD TUMOR FREE	61.93904724		NA	0:CENSORED	61.93904724	EUR
TCGA-77-A5GH-01A	LUSC	LUSC	07083473-8835-4BF9-9F52-B15BBA59D932	90	Male	STAGE IB	7TH	NA	-32872	0		6/19/13	No	C34.1	Mar-71	C34.1	Yes	Yes	M0	NX	T2A		NA	Yes		No	NA	Yes	1	30.80514186		30.80514186	0:DiseaseFree	30.80514186	1:PROGRESSION	7.528684617	EUR
TCGA-79-5596-01A	LUSC	LUSC	005669E5-1A31-45FB-AE97-9D450E74E7CB	70	Male	STAGE IIA	7TH	839	-25654	0		6/19/13	No	C34.3	Mar-70	C34.3	Yes		M0	N1	T2A	With Tumor	NA	No		No	NA	Yes	1	27.61613571	1:DEAD WITH TUMOR	27.61613571	1:Recurred/Progressed	23.73672617	1:PROGRESSION	23.73672617	EUR
TCGA-85-6175-01A	LUSC	LUSC	A2CD5B01-A1F6-46D0-9F05-9DC3DF9019F7	81	Male	STAGE IB	7TH	1182	-29843	0		6/19/13	No	C34.3	Mar-70	C34.3	Yes		M0	N0	T2A		NA	No		No	NA	Yes	0	38.85984811	0:ALIVE OR DEAD TUMOR FREE	38.85984811	0:DiseaseFree	38.85984811	0:CENSORED	38.85984811	EUR
TCGA-85-6561-01A	LUSC	LUSC	2e007464-f3f4-4eb2-bab8-91b8272c96d1	63	Female	STAGE IIB	7TH	0	-23228	0	Not Hispanic Or Latino	6/21/11	No	C34.1	Mar-70	C34.1	Yes	No	M0	N0	T3	Tumor Free	NA	No	White	No	NA	Yes	1	9.6656475	1:DEAD WITH TUMOR	9.6656475		NA	1:PROGRESSION	9.6656475	EUR
TCGA-85-6798-01A	LUSC	LUSC	870fb708-7631-4578-a470-3c7bd5228e5a	59	Male	STAGE IIA	7TH	1259	-21768	0	Not Hispanic Or Latino	8/31/11	No	C34.1	Mar-70	C34.1	Yes	No	M0	N1	T1B	With Tumor	NA	No	White	No	NA	Yes	0	41.39132722	0:ALIVE OR DEAD TUMOR FREE	41.39132722	0:DiseaseFree	41.39132722	0:CENSORED	41.39132722	EUR
TCGA-85-7696-01A	LUSC	LUSC	46f35964-bd43-47e6-83fe-40da33828c94	66	Male	STAGE IB	7TH	1224	-24234	0	Not Hispanic Or Latino	8/23/11	No	C34.1	Mar-70	C34.1	Yes	No	M0	NX	T2A	Tumor Free	NA	No	White	Yes	NA	Yes	0	40.2406549	0:ALIVE OR DEAD TUMOR FREE	40.2406549	0:DiseaseFree	40.2406549	0:CENSORED	40.2406549	EUR
TCGA-85-7697-01A	LUSC	LUSC	59b006b0-4a81-41c8-9574-29a732428e29	57	Male	STAGE IIIA	7TH	34	-20837	0	Not Hispanic Or Latino	8/25/11	No	C34.1	Mar-70	C34.1	Yes	Yes	M0	N1	T3	Tumor Free	NA	No	White	No	NA	Yes	1	6.410888648	1:DEAD WITH TUMOR	6.410888648	1:Recurred/Progressed	5.917743367	1:PROGRESSION	5.917743367	EUR
TCGA-85-7698-01A	LUSC	LUSC	b89eaf49-b80b-4730-b928-3fbc4385b64c	64	Male	STAGE IA	7TH	1111	-23413	0	Not Hispanic Or Latino	1/18/12	No	C34.1	Mar-70	C34.1	Yes	No	M0	N0	T1	Tumor Free	NA	No	White	No	NA	Yes	0	36.52562712	0:ALIVE OR DEAD TUMOR FREE	36.52562712	0:DiseaseFree	36.52562712	0:CENSORED	36.52562712	EUR
TCGA-85-7699-01A	LUSC	LUSC	caa36b5c-852b-4259-8db9-1091b1f02edd	49	Male	STAGE IIB	7TH	1063	-17921	0	Not Hispanic Or Latino	1/18/12	No	C34.1	Mar-70	C34.1	Yes	No	M0	N0	T3	Tumor Free	NA	No	White	No	NA	Yes	0	34.94756222	0:ALIVE OR DEAD TUMOR FREE	34.94756222	0:DiseaseFree	34.94756222	0:CENSORED	34.94756222	EUR
TCGA-85-7710-01A	LUSC	LUSC	9a13a742-ff9a-4432-a7ce-7fcbb753be01	48	Male	STAGE IA	7TH	952	-17651	0	Not Hispanic Or Latino	1/18/11	No	C34.1	Mar-70	C34.1	Yes	Yes	M0	N0	T1B	Tumor Free	NA	No	White	No	NA	Yes	0	31.29828714	0:ALIVE OR DEAD TUMOR FREE	31.29828714	1:Recurred/Progressed	21.36962883	1:PROGRESSION	21.36962883	EUR
TCGA-85-7843-01A	LUSC	LUSC	06f36fce-f20f-4e37-8222-81a642c7bba0	73	Male	STAGE IIIA	7TH	1	-26965	0	Not Hispanic Or Latino	1/18/12	No	C34.1	Mar-70	C34.1	Yes	Yes	M0	N0	T4	Tumor Free	NA	No	White	No	NA	Yes	1	32.90922839	1:DEAD WITH TUMOR	32.90922839	1:Recurred/Progressed	24.98602755	1:PROGRESSION	24.98602755	EUR
TCGA-85-7844-01A	LUSC	LUSC	9f55bb37-4211-4e91-88ea-7b1d4f286598	59	Female	STAGE IA	7TH	42	-21790	0	Not Hispanic Or Latino	12/21/11	No	C34.1	Mar-70	C34.1	Yes	No	M0	N0	T1B	Tumor Free	NA	No	White	No	NA	Yes	0	1.380806786	0:ALIVE OR DEAD TUMOR FREE	1.380806786	0:DiseaseFree	1.380806786	0:CENSORED	1.380806786	EUR
TCGA-85-7950-01A	LUSC	LUSC	01417822-b608-4934-8fe0-594315212be5	50	Male	STAGE IIA	7TH	35	-18353	0	Not Hispanic Or Latino	2/20/12	No	C34.1	Mar-70	C34.1	Yes		M0	N1	T2A		NA	No	White		NA	Yes	0	1.150672321	0:ALIVE OR DEAD TUMOR FREE	1.150672321		NA	0:CENSORED	1.150672321	EUR
TCGA-85-8048-01A	LUSC	LUSC	10d8e6ad-f7ef-4acf-a9c2-25834bea71c9	71	Male	STAGE IB	7TH	911	-26141	0	Not Hispanic Or Latino	2/20/12	No	C34.1	Mar-70	C34.1	Yes	No	M0	N0	T2A	Tumor Free	NA	No	White	No	NA	Yes	0	29.95035671	0:ALIVE OR DEAD TUMOR FREE	29.95035671	0:DiseaseFree	29.95035671	0:CENSORED	29.95035671	EUR
TCGA-85-8049-01A	LUSC	LUSC	ee54896d-0895-47fe-b432-ef922deba5d8	46	Male	STAGE IB	7TH	576	-16975	0	Not Hispanic Or Latino	3/14/12	No	C34.1	Mar-70	C34.1	Yes	No	M0	N0	T2A	With Tumor	NA	No	White	No	NA	Yes	0	18.93677878	0:ALIVE OR DEAD TUMOR FREE	18.93677878	0:DiseaseFree	18.93677878	0:CENSORED	18.93677878	EUR
TCGA-85-8052-01A	LUSC	LUSC	90648a49-997b-418c-9724-bd1d216eb861	62	Male	STAGE IA	7TH	765	-22907	0	Not Hispanic Or Latino	2005/9/12	No	C34.3	Mar-70	C34.3	Yes	No	M0	N0	T1	Tumor Free	NA	No	White	No	NA	Yes	0	25.15040931	0:ALIVE OR DEAD TUMOR FREE	25.15040931	0:DiseaseFree	25.15040931	0:CENSORED	25.15040931	EUR
TCGA-85-8070-01A	LUSC	LUSC	f43b511b-93d1-4a6e-ab17-e84448a084b2	57	Male	STAGE IB	7TH	579	-20995	0	Not Hispanic Or Latino	2005/9/12	No	C34.3	Mar-70	C34.3	Yes	No	M0	N0	T2A	Tumor Free	NA	No	White	No	NA	Yes	0	19.03540783	0:ALIVE OR DEAD TUMOR FREE	19.03540783	0:DiseaseFree	19.03540783	0:CENSORED	19.03540783	EUR
TCGA-85-8071-01A	LUSC	LUSC	395babb3-3f5d-4e71-a675-af4443f23028	53	Male	STAGE IIB	7TH	734	-19671	0	Not Hispanic Or Latino	2005/9/12	No	C34.1	Mar-70	C34.1	Yes	No	M0	N0	T3	Tumor Free	NA	No	White	No	NA	Yes	0	24.1312424	0:ALIVE OR DEAD TUMOR FREE	24.1312424	0:DiseaseFree	24.1312424	0:CENSORED	24.1312424	EUR
TCGA-85-8072-01A	LUSC	LUSC	67f40b3a-882c-4ac9-9038-0e7b10a5ccdc	71	Male	STAGE IB	7TH	960	-26183	0	Not Hispanic Or Latino	5/16/12	No	C34.1	Mar-70	C34.1	Yes	No	M0	N0	T2	With Tumor	NA	No	White	No	NA	Yes	0	31.56129796	0:ALIVE OR DEAD TUMOR FREE	31.56129796	0:DiseaseFree	31.56129796	0:CENSORED	31.56129796	EUR
TCGA-85-8276-01A	LUSC	LUSC	c652350b-9e6c-421d-8027-8b8819e4ac6c	52	Male	STAGE IIA	7TH	815	-19158	0	Not Hispanic Or Latino	2005/9/12	No	C34.1	Mar-70	C34.1	Yes	No	M0	N1	T1A	Tumor Free	NA	No	White	No	NA	Yes	0	26.79422691	0:ALIVE OR DEAD TUMOR FREE	26.79422691	0:DiseaseFree	26.79422691	0:CENSORED	26.79422691	EUR
TCGA-85-8277-01A	LUSC	LUSC	e29f886a-1690-438b-b287-bfe9e9737b29	60	Male	STAGE IA	7TH	932	-22069	0	Not Hispanic Or Latino	2005/9/12	No	C34.1	Mar-70	C34.1	Yes	No	M0	N0	T1A	Tumor Free	NA	No	White	No	NA	Yes	0	30.6407601	0:ALIVE OR DEAD TUMOR FREE	30.6407601	0:DiseaseFree	30.6407601	0:CENSORED	30.6407601	EUR
TCGA-85-8287-01A	LUSC	LUSC	aef2cf2f-2067-4d77-9bbe-0f6801826c31	62	Male	STAGE IIA	7TH	1050	-22707	0	Not Hispanic Or Latino	5/30/12	No	C34.1	Mar-70	C34.1	Yes	Yes	M0	N1	T1B	Tumor Free	NA	No	White	No	NA	Yes	0	34.52016964	0:ALIVE OR DEAD TUMOR FREE	34.52016964	1:Recurred/Progressed	34.45441694	1:PROGRESSION	34.45441694	EUR
TCGA-85-8288-01A	LUSC	LUSC	8e6020a1-68df-4d57-ad4e-33acc0861fb3	70	Male	STAGE IIIA	7TH	11	-25793	0	Not Hispanic Or Latino	2006/6/12	No	C34.1	Mar-70	C34.1	Yes	No	M0	N1	T3	Tumor Free	NA	No	White	No	NA	Yes	1	10.09304008	0:ALIVE OR DEAD TUMOR FREE	10.09304008	0:DiseaseFree	10.09304008	0:CENSORED	10.09304008	EUR
TCGA-85-8350-01A	LUSC	LUSC	484c6114-ea0b-4c00-9f50-74fd413bd6dc	72	Male	STAGE IA	7TH	13	-26401	0	Not Hispanic Or Latino	2006/7/12	No	C34.1	Mar-70	C34.1	Yes	No	M0	N0	T1B	Tumor Free	NA	No	White	No	NA	Yes	1	0.756156097	0:ALIVE OR DEAD TUMOR FREE	0.756156097	0:DiseaseFree	0.756156097	0:CENSORED	0.756156097	EUR
TCGA-85-8351-01A	LUSC	LUSC	186ca7d6-8354-43a2-b8a5-9ac79627331f	70	Male	STAGE IIA	7TH	54	-25629	0	Not Hispanic Or Latino	6/19/12	No	C34.2	Mar-70	C34.2	Yes	No	M0	N1	T1B	Tumor Free	NA	No	White	No	NA	Yes	1	13.21629352	0:ALIVE OR DEAD TUMOR FREE	13.21629352	0:DiseaseFree	13.21629352	0:CENSORED	13.21629352	EUR
TCGA-85-8352-01A	LUSC	LUSC	aa00283a-4a9e-4600-8046-43adc6833218	61	Male	STAGE IA	7TH	683	-22526	0	Not Hispanic Or Latino	7/16/12	No	C34.1	Mar-70	C34.1	Yes	No	M0	N0	T1B	Tumor Free	NA	No	White	No	NA	Yes	0	22.45454844	0:ALIVE OR DEAD TUMOR FREE	22.45454844	0:DiseaseFree	22.45454844	0:CENSORED	22.45454844	EUR
TCGA-85-8353-01A	LUSC	LUSC	c935a05d-0bd5-4fad-8e06-950afe022bca	72	Male	STAGE IIA	7TH	510	-26437	0	Not Hispanic Or Latino	7/17/12	No	C34.3	Mar-70	C34.3	Yes	No	M0	N1	T2A	Tumor Free	NA	No	White	No	NA	Yes	0	16.76693954	0:ALIVE OR DEAD TUMOR FREE	16.76693954	0:DiseaseFree	16.76693954	0:CENSORED	16.76693954	EUR
TCGA-85-8354-01A	LUSC	LUSC	159b96ab-2eb9-4604-be8c-e38f6aae103f	67	Male	STAGE IIIA	7TH	67	-24788	0	Not Hispanic Or Latino	8/14/12	No	C34.1	Mar-70	C34.1	Yes	Yes	M0	N1	T3	Tumor Free	NA	No	White	No	NA	Yes	1	5.293092678	1:DEAD WITH TUMOR	5.293092678	1:Recurred/Progressed	4.208173061	1:PROGRESSION	4.208173061	EUR
TCGA-85-8355-01A	LUSC	LUSC	4db53b4c-2e5c-45ea-8577-4360c114e0c1	72	Male	STAGE IIIA	7TH	54	-26549	0	Not Hispanic Or Latino	7/17/12	No	C34.3	Mar-70	C34.3	Yes	No	M0	N1	T3	With Tumor	NA	No	White	No	NA	Yes	1	3.090377092	1:DEAD WITH TUMOR	3.090377092		NA	1:PROGRESSION	3.090377092	EUR
TCGA-85-8479-01A	LUSC	LUSC	921daff1-65e7-4182-9822-04f48f0a178d	53	Male	STAGE IB	7TH	995	-19692	0	Not Hispanic Or Latino	8/14/12	No	C34.3	Mar-70	C34.3	Yes	No	M0	N0	T2A	Tumor Free	NA	No	White	No	NA	Yes	0	32.71197028	0:ALIVE OR DEAD TUMOR FREE	32.71197028	0:DiseaseFree	32.71197028	0:CENSORED	32.71197028	EUR
TCGA-85-8481-01A	LUSC	LUSC	cf3cdd9e-43fc-44c7-90c8-e4e13deed9c6	63	Male	STAGE IA	7TH	61	-23227	0	Not Hispanic Or Latino	7/17/12	No	C34.1	Mar-70	C34.1	Yes	No	M0	N0	T1A	Tumor Free	NA	No	White	No	NA	Yes	0	2.005457474	0:ALIVE OR DEAD TUMOR FREE	2.005457474	0:DiseaseFree	2.005457474	0:CENSORED	2.005457474	EUR
TCGA-85-8580-01A	LUSC	LUSC	806e9c81-a76f-42d1-bc4d-8687b950b980	66	Male	STAGE IA	7TH	468	-24350	0	Not Hispanic Or Latino	8/29/12	No	C34.3	Mar-52	C34.3	Yes	No	M0	N0	T1A	Tumor Free	NA	No	White		NA	Yes	0	15.38613276	0:ALIVE OR DEAD TUMOR FREE	15.38613276	0:DiseaseFree	15.38613276	0:CENSORED	15.38613276	EUR
TCGA-85-8582-01A	LUSC	LUSC	2d2a3e24-8e1c-4409-a803-fe8d475f9248	70	Male	STAGE IIB	7TH	21	-25782	0	Not Hispanic Or Latino	8/29/12	No	C34.1	Mar-70	C34.1	Yes		M0	N0	T3	Tumor Free	NA	No	White	No	NA	Yes	1	7.758819081	0:ALIVE OR DEAD TUMOR FREE	7.758819081		NA	0:CENSORED	7.758819081	EUR
TCGA-85-8584-01A	LUSC	LUSC	6205bb0d-f5ad-4181-a62b-5cb21415ff8e	52	Female	STAGE IB	7TH	1113	-19301	0	Not Hispanic Or Latino	8/29/12	No	C34.3	Mar-70	C34.3	Yes	No	M0	N0	T2A	Tumor Free	NA	No	White	No	NA	Yes	0	36.59137982	0:ALIVE OR DEAD TUMOR FREE	36.59137982	0:DiseaseFree	36.59137982	0:CENSORED	36.59137982	EUR
TCGA-85-8664-01A	LUSC	LUSC	b4dc4f02-ef59-4c23-bfea-815255bb6427	49	Male	STAGE IA	7TH	1160	-18168	0	Not Hispanic Or Latino	8/29/12	No	C34.1	Mar-71	C34.1	Yes	No	M0	N0	T1A	Tumor Free	NA	No	White	No	NA	Yes	0	38.13656837	0:ALIVE OR DEAD TUMOR FREE	38.13656837	0:DiseaseFree	38.13656837	0:CENSORED	38.13656837	EUR
TCGA-85-8666-01A	LUSC	LUSC	52924e27-7b36-4e25-83b2-abc51dd72668	71	Male	STAGE IIA	7TH	0	-26081	0	Not Hispanic Or Latino	8/29/12	No	C34.1	Mar-52	C34.1	Yes		M0	N1	T2A	Tumor Free	NA	No	White		NA	Yes	1	12.59164283	0:ALIVE OR DEAD TUMOR FREE	12.59164283	0:DiseaseFree	12.59164283	0:CENSORED	12.59164283	EUR
TCGA-85-A4CL-01A	LUSC	LUSC	f30d81c6-d8d3-4547-b056-3942e390b936	73	Male	STAGE IIB	7TH	434	-26954	0	Not Hispanic Or Latino	8/29/12	No	C34.1	Mar-70	C34.1	Yes	Yes	M0	N1	T2B	Tumor Free	NA	No	White	No	NA	Yes	1	18.08199362	1:DEAD WITH TUMOR	18.08199362	1:Recurred/Progressed	14.26833679	1:PROGRESSION	14.26833679	EUR
TCGA-85-A4CN-01A	LUSC	LUSC	34f7b63b-7a49-4b29-ab72-d880d87fb7b3	65	Male	STAGE IB	7TH	475	-23906	0	Not Hispanic Or Latino	8/29/12	No	C34.1	Mar-70	C34.1	Yes	No	M0	N0	T2A	Tumor Free	NA	No	White	No	NA	Yes	1	22.58605385	0:ALIVE OR DEAD TUMOR FREE	22.58605385	0:DiseaseFree	22.58605385	0:CENSORED	22.58605385	EUR
TCGA-85-A4JB-01A	LUSC	LUSC	86958F1D-F10B-403E-B204-061E1932A793	65	Male	STAGE IA	7TH	781	-24005	0	Not Hispanic Or Latino	2002/5/13	No	C34.3	Mar-70	C34.3	Yes		M0	N0	T1B	Tumor Free	NA	No	White	No	NA	Yes	1	30.27912023	0:ALIVE OR DEAD TUMOR FREE	30.27912023	0:DiseaseFree	30.27912023	0:CENSORED	30.27912023	EUR
TCGA-85-A4JC-01A	LUSC	LUSC	67E92755-396E-4D9A-B737-979EADC743F9	56	Female	STAGE IIB	7TH	1038	-20490	0	Not Hispanic Or Latino	2012/6/12	No	C34.3	Mar-70	C34.3	Yes	No	M0	N1	T2B	Tumor Free	NA	No	White	Yes	NA	Yes	0	34.12565342	0:ALIVE OR DEAD TUMOR FREE	34.12565342	0:DiseaseFree	34.12565342	0:CENSORED	34.12565342	EUR
TCGA-85-A4PA-01A	LUSC	LUSC	264B3066-B77B-4375-9847-ADCF22DBC438	74	Male	STAGE IIB	7TH	942	-27315	0	Not Hispanic Or Latino	2002/6/13	No	C34.1	Mar-70	C34.1	Yes	No	M0	N0	T3	Tumor Free	NA	No	White	No	NA	Yes	0	30.96952362	0:ALIVE OR DEAD TUMOR FREE	30.96952362	0:DiseaseFree	30.96952362	0:CENSORED	30.96952362	EUR
TCGA-85-A4QQ-01A	LUSC	LUSC	4CDAC0CF-6598-4D33-92E6-730FBDC88A61	84	Male	STAGE IIA	7TH	455	-30942	0	Not Hispanic Or Latino	2002/6/13	No	C34.1	Mar-70	C34.1	Yes	Yes	M0	N0	T2B	Tumor Free	NA	No	White	No	NA	Yes	1	19.85731663	1:DEAD WITH TUMOR	19.85731663	1:Recurred/Progressed	18.01624092	1:PROGRESSION	18.01624092	EUR
TCGA-85-A4QR-01A	LUSC	LUSC	6ACDB5E1-4F4D-4512-A41B-CEEC94B82744	61	Male	STAGE IB	7TH	741	-22614	0	Not Hispanic Or Latino	2002/6/13	No	C34.3	Mar-72	C34.3	Yes	No	M0	N0	T2A	Tumor Free	NA	No	White	No	NA	Yes	0	24.36137686	0:ALIVE OR DEAD TUMOR FREE	24.36137686	0:DiseaseFree	24.36137686	0:CENSORED	24.36137686	EUR
TCGA-85-A50M-01A	LUSC	LUSC	E5987342-BF04-457C-9785-74532CE26834	68	Male	STAGE IB	7TH	553	-25065	0	Not Hispanic Or Latino	2003/1/13	No	C34.3	Mar-71	C34.3	Yes		M0	N0	T2A	Tumor Free	NA	No	White	No	NA	Yes	1	30.47637834	0:ALIVE OR DEAD TUMOR FREE	30.47637834	0:DiseaseFree	30.47637834	0:CENSORED	30.47637834	EUR
TCGA-85-A50Z-01A	LUSC	LUSC	06B70DEE-14D2-45C7-B6F0-4D1D29C575EA	67	Male	STAGE IB	7TH	600	-24756	0	Not Hispanic Or Latino	2003/1/13	No	C34.1	Mar-70	C34.1	Yes	No	M0	N0	T2A	Tumor Free	NA	No	White	No	NA	Yes	0	19.72581122	0:ALIVE OR DEAD TUMOR FREE	19.72581122	0:DiseaseFree	19.72581122	0:CENSORED	19.72581122	EUR
TCGA-85-A510-01A	LUSC	LUSC	6D991DE7-8BFB-40A6-9070-EDEA041BD782	47	Male	STAGE IIA	7TH	382	-17429	0	Not Hispanic Or Latino	2/19/13	No	C34.1	Mar-70	C34.1	Yes		M0	N0	T2B	Tumor Free	NA	No	Asian	No	NA	Yes	1	27.15586679	0:ALIVE OR DEAD TUMOR FREE	27.15586679	0:DiseaseFree	27.15586679	0:CENSORED	27.15586679	EAS
TCGA-85-A511-01A	LUSC	LUSC	8A0F8D00-86A0-4C63-A8D5-43BD2E13BD96	57	Male	STAGE IIA	7TH	493	-20941	0	Not Hispanic Or Latino	2003/8/13	No	C34.1	Mar-70	C34.1	Yes	Yes	M0	N0	T2B	Tumor Free	NA	No	White	No	NA	Yes	0	16.20804156	0:ALIVE OR DEAD TUMOR FREE	16.20804156	0:DiseaseFree	16.20804156	1:PROGRESSION	15.18887464	EUR
TCGA-85-A512-01A	LUSC	LUSC	BF57D48C-ED43-4C3D-A689-8F60EF023372	74	Female	STAGE IIB	7TH	482	-27067	0	Not Hispanic Or Latino	2003/8/13	No	C34.3	Mar-70	C34.3	Yes	Yes	M0	N1	T2B	Tumor Free	NA	No	White	No	NA	Yes	0	15.84640168	0:ALIVE OR DEAD TUMOR FREE	15.84640168	1:Recurred/Progressed	11.93411579	1:PROGRESSION	11.93411579	EUR
TCGA-85-A513-01A	LUSC	LUSC	D40B3520-708D-430B-A302-D4DC6970ADBF	62	Male	STAGE IIB	7TH	0	-22759	0	Not Hispanic Or Latino	2003/8/13	No	C34.3	Mar-70	C34.3	Yes	Yes	M0	N1	T2B	Tumor Free	NA	No	White	No	NA	Yes	1	14.95874018	1:DEAD WITH TUMOR	14.95874018	1:Recurred/Progressed	12.8217773	1:PROGRESSION	12.8217773	EUR
TCGA-85-A53L-01A	LUSC	LUSC	BCB6447F-3E4C-44FE-AFC3-100D5DBE9BA2	46	Male	STAGE IIA	7TH	465	-16811	0	Not Hispanic Or Latino	2003/8/13	No	C34.3	Mar-70	C34.3	Yes	No	M0	N1	T1B	Tumor Free	NA	No	White	No	NA	Yes	0	15.2875037	0:ALIVE OR DEAD TUMOR FREE	15.2875037	0:DiseaseFree	15.2875037	0:CENSORED	15.2875037	EUR
TCGA-85-A5B5-01A	LUSC	LUSC	7F8130D2-F169-451B-A263-547ADC2FCB2C	60	Female	STAGE IA	7TH	910	-21967	0	Not Hispanic Or Latino	2003/8/13	No	C34.1	Mar-70	C34.1	Yes	No	M0	NX	T1A	Tumor Free	NA	No	Asian	No	NA	Yes	0	29.91748036	0:ALIVE OR DEAD TUMOR FREE	29.91748036	0:DiseaseFree	29.91748036	0:CENSORED	29.91748036	EAS
TCGA-90-7766-01A	LUSC	LUSC	D1CEA7B9-9BA9-4461-BA9E-9B45B6F5AF66	58	Male	STAGE IA	7TH	111	-21450	0	Not Hispanic Or Latino	5/23/13	No	C34.1	Mar-70	C34.1	Yes	No	M0	N0	T1B	Tumor Free	NA	No	White	No	NA	Yes	0	3.649275076	0:ALIVE OR DEAD TUMOR FREE	3.649275076	0:DiseaseFree	3.649275076	0:CENSORED	3.649275076	EUR
TCGA-90-7767-01A		LUSC	0e515ab8-99f9-43d9-a621-8fe9ede828ec	64	Male	STAGE IIB	7TH	758	-23511	0	Not Hispanic Or Latino	7/13/11	No	C34.8	Mar-70	C34.8	Yes	No	MX	N0	T3	Tumor Free	NA	No	White	No	NA	No	0	24.92027485	0:ALIVE OR DEAD TUMOR FREE	24.92027485	0:DiseaseFree	24.92027485	0:CENSORED	24.92027485	EUR
TCGA-90-7769-01A	LUSC	LUSC	3fdf941e-40ec-43b6-b6e3-31a0861bd5b8	66	Female	STAGE IA	7TH	289	-24354	0	Not Hispanic Or Latino	1/24/12	No	C34.1	Mar-70	C34.1	Yes	Yes	MX	N0	T1B	Tumor Free	NA	Yes	White	No	NA	Yes	0	9.50126574	0:ALIVE OR DEAD TUMOR FREE	9.50126574		NA	1:PROGRESSION	9.50126574	EUR
TCGA-90-7964-01A	LUSC	LUSC	9dff11cd-0784-4a60-9c77-43f8957d3dfa	56	Male	STAGE IIB	7TH	89	-20534	0	Not Hispanic Or Latino	2002/9/12	No	C34.1	Mar-70	C34.1	Yes		MX	N1	T2B	Tumor Free	NA	No	White		NA	Yes	0	2.925995332	0:ALIVE OR DEAD TUMOR FREE	2.925995332		NA	0:CENSORED	2.925995332	EUR
TCGA-90-A4ED-01A	LUSC	LUSC	761d1c28-d5f5-497c-b9a0-86263ec62979	55	Male	STAGE IIB	7TH	358	-20276	0	Not Hispanic Or Latino	1/24/12	No	C34.9	Mar-70	C34.9	Yes	No	MX	N1	T2B	Tumor Free	NA	No	White	No	NA	Yes	0	11.76973403	0:ALIVE OR DEAD TUMOR FREE	11.76973403	0:DiseaseFree	11.76973403	0:CENSORED	11.76973403	EUR
TCGA-90-A4EE-01A	LUSC	LUSC	6e6b8596-76aa-49f5-a997-46ebc0e43934	70	Male	STAGE IB	7TH	428	-25646	0	Not Hispanic Or Latino	2004/10/12	No	C34.1	Mar-70	C34.1	Yes	No	MX	N0	T2A	Tumor Free	NA	Yes	White	No	NA	Yes	0	14.07107867	0:ALIVE OR DEAD TUMOR FREE	14.07107867	0:DiseaseFree	14.07107867	0:CENSORED	14.07107867	EUR
TCGA-90-A59Q-01A	LUSC	LUSC	75AB9203-30FA-4F1A-B8F2-AA61E02111F5	69	Male	STAGE IB	7TH	615	-25453	0	Not Hispanic Or Latino	2004/4/13	No	C34.1	Mar-70	C34.1	Yes	No	MX	N0	T2A	Tumor Free	NA	No	White	No	NA	Yes	0	20.21895651	0:ALIVE OR DEAD TUMOR FREE	20.21895651	0:DiseaseFree	20.21895651	0:CENSORED	20.21895651	EUR
TCGA-92-7340-01A	LUSC	LUSC	AA02AA9B-5786-463F-9DB4-A9C20D31DC73	53	Male	STAGE IIA	7TH	688	-19676	0	Not Hispanic Or Latino	2004/4/13	No	C34.9	Mar-70	C34.9	Yes	No	MX	N1	T2A	Tumor Free	NA	No	White	No	NA	Yes	0	22.6189302	0:ALIVE OR DEAD TUMOR FREE	22.6189302	0:DiseaseFree	22.6189302	0:CENSORED	22.6189302	EUR
TCGA-92-7341-01A	LUSC	LUSC	80242454-84B3-4FBA-A64B-7D1714CDECDE	61	Female	STAGE IIA	7TH	269	-22420	0	Not Hispanic Or Latino	2007/10/13	No	C34.1	Mar-70	C34.1	Yes	Yes	MX	N1	T2A	Tumor Free	NA	No	White	Yes	NA	Yes	1	10.58618536	1:DEAD WITH TUMOR	10.58618536	1:Recurred/Progressed	9.008120459	1:PROGRESSION	9.008120459	EUR
TCGA-92-8063-01A	LUSC	LUSC	86b165c2-d0e6-4a4f-84ed-aa95e3133627	45	Female	STAGE IIA	7TH	82	-16447	0	Not Hispanic Or Latino	11/14/11	No	C34.1	Mar-70	C34.1	Yes	No	MX	N1	T2A	With Tumor	NA	No	White	No	NA	Yes	0	2.695860867	0:ALIVE OR DEAD TUMOR FREE	2.695860867		NA	0:CENSORED	2.695860867	EUR
TCGA-92-8064-01A	LUSC	LUSC	23421041-fc75-4610-8a59-3246fb6df7e8	71	Male	STAGE IB	7TH	106	-26134	0	Not Hispanic Or Latino	11/14/11	No	C34.1	Mar-70	C34.1	Yes	No	MX	N0	T2A	With Tumor	NA	No	White	No	NA	Yes	0	3.484893316	0:ALIVE OR DEAD TUMOR FREE	3.484893316		NA	0:CENSORED	3.484893316	EUR
TCGA-92-8065-01A	LUSC	LUSC	418a004e-d5a9-461b-8764-4b581b6b8223	52	Male	STAGE IIIA	7TH	122	-19193	0	Not Hispanic Or Latino	5/18/12	No	C34.1	Mar-70	C34.1	Yes	No	MX	N2	T2B	Tumor Free	NA	No	White	Yes	NA	Yes	0	4.010914949	0:ALIVE OR DEAD TUMOR FREE	4.010914949	0:DiseaseFree	4.010914949	0:CENSORED	4.010914949	EUR
TCGA-94-7033-01A	LUSC	LUSC	dc6ceece-efaa-4b9d-9e12-d35863d7a902	58	Male	STAGE IB	7TH	160	-21417	0	Not Hispanic Or Latino	5/18/12	No	C34.1	Mar-70	C34.1	Yes	No	MX	N0	T2B	Tumor Free	NA	No	White	No	NA	Yes	0	5.260216326	0:ALIVE OR DEAD TUMOR FREE	5.260216326	0:DiseaseFree	5.260216326	0:CENSORED	5.260216326	EUR
TCGA-94-7557-01A	LUSC	LUSC	fb2fc561-3870-439c-90e2-13ef9e47c013	74	Female	STAGE IIB	7TH	70	-27049	0	Not Hispanic Or Latino	5/18/12	No	C34.3	Mar-71	C34.3	Yes	No	MX	N0	T3	Tumor Free	NA	No	White	No	NA	Yes	0	2.301344643	0:ALIVE OR DEAD TUMOR FREE	2.301344643	0:DiseaseFree	2.301344643	0:CENSORED	2.301344643	EUR
TCGA-94-7943-01A	LUSC	LUSC	3351b902-9b7e-4b90-bf6b-bcf74be00bc1	73	Male	STAGE IB	7TH	640	-26948	0	Not Hispanic Or Latino	2011-8-00	No	C34.3	Mar-70	C34.3	Yes	No	MX	N0	T2		NA	Yes	White	No	NA	Yes	0	21.04086531	0:ALIVE OR DEAD TUMOR FREE	21.04086531	0:DiseaseFree	21.04086531	0:CENSORED	21.04086531	EUR
TCGA-94-8490-01A	LUSC	LUSC	aecf85cc-058c-46f3-9cdc-3573ac3b8438	80	Male	STAGE IA	7TH	559	-29282	0	Not Hispanic Or Latino	3/20/12	No	C34.3	Mar-70	C34.3	Yes	Yes	MX	NX	T1B		NA	Yes	White	No	NA	Yes	0	18.37788079	0:ALIVE OR DEAD TUMOR FREE	18.37788079	1:Recurred/Progressed	18.27925173	1:PROGRESSION	18.27925173	EUR
TCGA-94-8491-01A	LUSC	LUSC	3429df57-5aae-41aa-8247-6a2ea935a934	64	Male	STAGE IIB	7TH	122	-23399	0	Not Hispanic Or Latino	6/20/12	No	C34.1	Mar-70	C34.1	Yes		MX	N0	T3	Tumor Free	NA	No	White	No	NA	Yes	0	4.010914949	0:ALIVE OR DEAD TUMOR FREE	4.010914949	0:DiseaseFree	4.010914949	0:CENSORED	4.010914949	EUR
TCGA-94-A4VJ-01A	LUSC	LUSC	74c4b266-a08d-4882-b96e-28d2a4db0a9b	70	Male	STAGE IIB	7TH	153	-25588	0	Not Hispanic Or Latino	8/31/12	No	C34.1	Mar-70	C34.1	Yes	No	M0	N0	T3	Tumor Free	NA	No	White	No	NA	Yes	0	5.030081862	0:ALIVE OR DEAD TUMOR FREE	5.030081862		NA	0:CENSORED	5.030081862	EUR
TCGA-94-A5I4-01A	LUSC	LUSC	aeb67cc2-1573-4782-a6f8-baef7c2c5c47	73	Male	STAGE IIA	7TH	810	-26698	0		2010/4/12	No	C34.3	Mar-70	C34.3	Yes	Yes	M0	N1	T2A	Tumor Free	NA	No	White	No	NA	Yes	0	26.62984515	0:ALIVE OR DEAD TUMOR FREE	26.62984515		NA	1:PROGRESSION	21.07374166	EUR
TCGA-94-A5I6-01A	LUSC	LUSC	2E1D5E59-357D-42F3-8898-CC03839CF958	71	Female	STAGE IA	7TH	430	-25991	0	Not Hispanic Or Latino	2/18/13	No	C34.9	Mar-70	C34.9	Yes	No	M0	N0	T1B	Tumor Free	NA	No	White	No	NA	Yes	0	14.13683138	0:ALIVE OR DEAD TUMOR FREE	14.13683138	0:DiseaseFree	14.13683138	0:CENSORED	14.13683138	EUR
TCGA-96-7544-01A	LUSC	LUSC	442C412D-6CC5-4FFD-810C-C94C8E643BD6	61	Male	STAGE IIA	7TH	491	-22299	0	Not Hispanic Or Latino	4/22/13	No	C34.0	Mar-70	C34.0	Yes	Yes	MX	N1	T2A	Tumor Free	NA	Yes	White	No	NA	Yes	0	16.14228885	0:ALIVE OR DEAD TUMOR FREE	16.14228885	1:Recurred/Progressed	10.32317454	1:PROGRESSION	10.32317454	EUR
TCGA-96-7545-01A	LUSC	LUSC	644F0C64-C710-4FAA-ADA5-CBB9A52ACF93	62	Male	STAGE IIB	7TH	538	-22949	0	Not Hispanic Or Latino	2005/8/13	No	C34.3	Mar-70	C34.3	Yes	Yes	M0	N0	T3	Tumor Free	NA	No	White	No	NA	Yes	0	17.6874774	0:ALIVE OR DEAD TUMOR FREE	17.6874774		NA	1:PROGRESSION	15.81352533	EUR
TCGA-96-8169-01A	LUSC	LUSC	185923c0-e642-41c4-a22e-0dae102b0a40	83	Male	STAGE IIB	6TH	1517	-30548	0	Not Hispanic Or Latino	11/17/11	No	C34.3	Mar-70	C34.3	Yes		MX	N1	T2	Tumor Free	NA	No	White	No	NA	Yes	1	71.01292041	0:ALIVE OR DEAD TUMOR FREE	71.01292041	0:DiseaseFree	71.01292041	0:CENSORED	71.01292041	EUR
TCGA-96-8170-01A	LUSC	LUSC	4ca13c92-84b4-4edf-842a-b20b7e713415	73	Male	STAGE IA	6TH	1344	-26729	0	Not Hispanic Or Latino	11/17/11	No	C34.3	Mar-70	C34.3	Yes	Yes	MX	N0	T1		NA	Yes	White	No	NA	Yes	1	57.07334714		57.07334714		NA	1:PROGRESSION	55.659664	EUR
TCGA-96-A4JL-01A	LUSC	LUSC	d598c429-6027-44a1-88a9-e0c396490942	67	Female	STAGE IA	7TH	557	-24674	0	Not Hispanic Or Latino	6/13/12	No	C34.3	Mar-70	C34.3	Yes	No	M0	N0	T1A	Tumor Free	NA	No	White	No	NA	Yes	0	18.31212809	0:ALIVE OR DEAD TUMOR FREE	18.31212809	0:DiseaseFree	18.31212809	0:CENSORED	18.31212809	EUR
TCGA-98-7454-01A	LUSC	LUSC	3602e21d-0c65-43a9-ab8d-95bbf20ceba7	75	Female	STAGE IIA	7TH	531	-27558	0	Not Hispanic Or Latino	6/13/12	No	C34.3	Mar-70	C34.3	Yes	No	M0	N1	T1A	Tumor Free	NA	No	White	No	NA	Yes	0	17.45734293	0:ALIVE OR DEAD TUMOR FREE	17.45734293	0:DiseaseFree	17.45734293	0:CENSORED	17.45734293	EUR
TCGA-98-8020-01A	LUSC	LUSC	0CCA2B84-62BB-41C6-A65D-C27E4E98AF78	78	Female	STAGE IIA	7TH	842	-28686	0	Not Hispanic Or Latino	2003/7/13	No	C34.3	Mar-70	C34.3	Yes	No	M0	N1	T2A	Tumor Free	NA	No	Asian	No	NA	Yes	0	27.68188842	0:ALIVE OR DEAD TUMOR FREE	27.68188842	0:DiseaseFree	27.68188842	0:CENSORED	27.68188842	EAS
TCGA-98-8021-01A	LUSC	LUSC	ae343aae-7273-4c46-826d-01377bed5a75	73	Male	STAGE IB	7TH	652	-26827	0	Not Hispanic Or Latino	2001/6/12	No	C34.1	Mar-70	C34.1	Yes	No	M0	N0	T2A	Tumor Free	NA	No	White	No	NA	Yes	0	21.43538153	0:ALIVE OR DEAD TUMOR FREE	21.43538153	0:DiseaseFree	21.43538153	0:CENSORED	21.43538153	EUR
TCGA-98-8022-01A	LUSC	LUSC	ffb53b81-c1ed-473c-bdcd-b325b02e22ae	56	Female	STAGE IIIA	7TH	NA	-20509	0	Not Hispanic Or Latino	6/18/12	No	C34.1	Mar-70	C34.1	Yes	Yes	M0	N2	T2	With Tumor	NA	Yes	Black or African American	No	NA	Yes	1	2.761613571	1:DEAD WITH TUMOR	2.761613571		NA	1:PROGRESSION	0.361639872	AFR_ADMIX
TCGA-98-8023-01A	LUSC	LUSC	10c3acc1-5c0b-4312-9521-2e4104396c24	75	Female	STAGE IA	7TH	937	-27738	0	Not Hispanic Or Latino	6/15/12	No	C34.1	Mar-70	C34.1	Yes	Yes	M0	N0	T1A	Tumor Free	NA	No	White	No	NA	Yes	0	30.80514186	0:ALIVE OR DEAD TUMOR FREE	30.80514186	1:Recurred/Progressed	30.18049117	1:PROGRESSION	30.18049117	EUR
TCGA-98-A538-01A	LUSC	LUSC	adc853b1-b8bf-488c-a1e2-e95603459b55	61	Male	STAGE IA	7TH	224	-22487	0	Not Hispanic Or Latino	6/15/12	No	C34.1	Mar-70	C34.1	Yes	No	M0	N0	T1A	Tumor Free	NA	No	White	No	NA	Yes	1	30.67363645	0:ALIVE OR DEAD TUMOR FREE	30.67363645	0:DiseaseFree	30.67363645	0:CENSORED	30.67363645	EUR
TCGA-98-A539-01A	LUSC	LUSC	553f810b-e917-4935-a875-dc9b902d0789	70	Male	STAGE IIIA	7TH	649	-25732	0	Not Hispanic Or Latino	6/18/12	No	C34.9	Mar-70	C34.9	Yes	No	M0	N1	T3	Tumor Free	NA	No	White	No	NA	Yes	0	21.33675247	0:ALIVE OR DEAD TUMOR FREE	21.33675247	0:DiseaseFree	21.33675247	0:CENSORED	21.33675247	EUR
TCGA-98-A53A-01A	LUSC	LUSC	D3E604D1-F8E3-47F7-86FB-104035590AF8	67	Male	STAGE IIB	7TH	826	-24698	0	Not Hispanic Or Latino	3/28/13	No	C34.1	Mar-70	C34.1	Yes	No	M0	N0	T3	Tumor Free	NA	No	White	No	NA	Yes	0	27.15586679	0:ALIVE OR DEAD TUMOR FREE	27.15586679	0:DiseaseFree	27.15586679	0:CENSORED	27.15586679	EUR
TCGA-98-A53B-01A	LUSC	LUSC	BF2F1B1B-9DE9-41BA-8E0D-00E00E39E51D	63	Male	STAGE IIB	7TH	173	-23098	0	Not Hispanic Or Latino	4/23/13	No	C34.1	Mar-70	C34.1	Yes	Yes	M0	N0	T3		NA	Yes	White	No	NA	Yes	0	5.687608903	0:ALIVE OR DEAD TUMOR FREE	5.687608903		NA	1:PROGRESSION	5.687608903	EUR
TCGA-98-A53H-01A	LUSC	LUSC	5D7A6807-E024-479D-A4DF-1D44AF41FA66	77	Female	STAGE IA	7TH	822	-28146	0	Not Hispanic Or Latino	2004/3/13	No	C34.3	Mar-70	C34.3	Yes	No	M0	N0	T1A	Tumor Free	NA	No	White	No	NA	Yes	0	27.02436138	0:ALIVE OR DEAD TUMOR FREE	27.02436138	0:DiseaseFree	27.02436138	0:CENSORED	27.02436138	EUR
TCGA-98-A53I-01A		LUSC	20765A71-FA13-4D5A-9E66-9FFE961F72AD	68	Male	STAGE IIB	7TH	22	-24891	0	Not Hispanic Or Latino	2008/9/13	No	C34.1	Mar-71	C34.1	Yes	Yes	M0	N0	T3	Tumor Free	NA	Yes	White	No	NA	No	1	21.20524707	1:DEAD WITH TUMOR	21.20524707	1:Recurred/Progressed	13.57793339	1:PROGRESSION	13.57793339	EUR
TCGA-98-A53J-01A	LUSC	LUSC	E6CF4B99-D0F9-432A-8977-3704FD38103C	76	Female	STAGE IA	7TH	618	-27928	0	Not Hispanic Or Latino	2004/1/13	No	C34.1	Mar-70	C34.1	Yes	Yes	M0	N0	T1A		NA	No	White	No	NA	Yes	0	20.31758556	0:ALIVE OR DEAD TUMOR FREE	20.31758556	0:DiseaseFree	20.31758556	1:PROGRESSION	14.03820232	EUR
TCGA-J1-A4AH-01A	LUSC	LUSC	96533D5B-6E44-4D8F-8FD7-270DD4F0362E	64	Male	STAGE IIA	7TH	565	-23502	0	Not Hispanic Or Latino	4/17/13	No	C34.1	Mar-70	C34.1	Yes	No	M0	N1	T2A		NA	No	White	No	NA	Yes	0	18.5751389	0:ALIVE OR DEAD TUMOR FREE	18.5751389	0:DiseaseFree	18.5751389	0:CENSORED	18.5751389	EUR
TCGA-L3-A4E7-01A	LUSC	LUSC	400C8D1E-C12B-4D3B-A8EA-85E6BE1CEC4F	77	Male	STAGE IB	7TH	630	-28485	0	Not Hispanic Or Latino	2004/3/13	No	C34.1	Mar-70	C34.1	Yes	No	M0	N0	T2A	Tumor Free	NA	No	White	No	NA	Yes	0	20.71210179	0:ALIVE OR DEAD TUMOR FREE	20.71210179	0:DiseaseFree	20.71210179	0:CENSORED	20.71210179	EUR
TCGA-L3-A524-01A	LUSC	LUSC	99DAA971-31D0-4C37-9C12-B0DC42DDD19B	70	Male	STAGE IIA	7TH	581	-25893	0	Not Hispanic Or Latino	12/27/12	No	C34.3	Mar-70	C34.3	Yes	No	MX	N0	T2B	Tumor Free	NA	Yes, History Of Synchronous And Or Bilateral Malignancy	White	No	NA	Yes	0	19.10116054	0:ALIVE OR DEAD TUMOR FREE	19.10116054	0:DiseaseFree	19.10116054	0:CENSORED	19.10116054	EUR
TCGA-LA-A446-01A	LUSC	LUSC	D856855F-3069-4169-A192-9113D8542CFB	71	Male	STAGE IB	7TH	392	-26232	0	Not Hispanic Or Latino	2012/5/12	No	C34.3	Mar-70	C34.3	Yes	No	M0	N0	T2A	Tumor Free	NA	No	White	No	NA	Yes	0	12.88753	0:ALIVE OR DEAD TUMOR FREE	12.88753	0:DiseaseFree	12.88753	0:CENSORED	12.88753	EUR
TCGA-LA-A7SW-01A	LUSC	LUSC	FF7099E1-8FF9-48E4-842D-46E98076E7E6	45	Female	STAGE IIB	7TH	449	-16765	0	Not Hispanic Or Latino	1/22/13	No	C34.1	Mar-70	C34.1	Yes	No	M0	N0	T3	Tumor Free	NA	No	White	No	NA	Yes	1	16.1094125	0:ALIVE OR DEAD TUMOR FREE	16.1094125	0:DiseaseFree	16.1094125	0:CENSORED	16.1094125	EUR
TCGA-MF-A522-01A	LUSC	LUSC	12B44011-90C0-4A70-8EA4-A216EC0C0860	68	Male	STAGE IA	7TH	401	-25199	0	Not Hispanic Or Latino	12/26/12	No	C34.3	Mar-70	C34.3	Yes	No	MX	N0	T1B	Tumor Free	NA	No	White	No	NA	Yes	0	13.18341717	0:ALIVE OR DEAD TUMOR FREE	13.18341717	0:DiseaseFree	13.18341717	0:CENSORED	13.18341717	EUR
TCGA-NC-A5HD-01A	LUSC	LUSC	0425CB44-66AF-4E25-AFCB-CACCCC2F1179	71	Male	STAGE IIIA	7TH	146	-26116	0	Not Hispanic Or Latino	2001/8/14	No	C34.3	Mar-70	C34.3	Yes	Yes	MX	N1	T3		NA	No	Black or African American	Yes	NA	Yes	1	13.41355163	1:DEAD WITH TUMOR	13.41355163		NA	1:PROGRESSION	7.725942729	AFR
TCGA-NC-A5HE-01A	LUSC	LUSC	9F247EEF-9C0A-4E7A-A2E8-2A84225BA307	54	Male	STAGE IB	7TH	83	-20051	0		9/28/12	No	C34.1	Mar-71	C34.1	Yes	Yes	MX	N0	T2A		NA	No	White	No	NA	Yes	1	11.83548673	1:DEAD WITH TUMOR	11.83548673		NA	1:PROGRESSION	5.687608903	EUR
TCGA-NC-A5HF-01A	LUSC	LUSC	F878C2C3-BF50-423B-9703-973EFBFC071C	79	Male	STAGE IIB	6TH	NA	-28916	0		4/16/13	No	C34.1	Mar-70	C34.1	Yes	No	M0	N0	T3	Tumor Free	NA	Yes	White	No	NA	Yes	1	0.065752704	0:ALIVE OR DEAD TUMOR FREE	0.065752704		NA	0:CENSORED	0.065752704	EUR
TCGA-NC-A5HG-01A	LUSC	LUSC	D5C24C76-2E98-41DF-B17D-B53C0B5E7787	60	Male	STAGE IIB	6TH	2336	-22179	0		4/16/13	No	C34.1	Mar-70	C34.1	Yes	No	M0	N1	T2	Tumor Free	NA	Yes	White	Yes	NA	Yes	0	76.79915837	0:ALIVE OR DEAD TUMOR FREE	76.79915837	0:DiseaseFree	76.79915837	0:CENSORED	76.79915837	EUR
TCGA-NC-A5HH-01A	LUSC	LUSC	5B6C3188-5D33-4473-BDD4-0CB9671E9047	74	Male	STAGE IIIB	6TH	NA	-27038	0		4/16/13	No	C34.3	Mar-71	C34.3	Yes	Yes	MX	N0	T4	With Tumor	NA	No	White	No	NA	Yes	1	4.536936582	1:DEAD WITH TUMOR	4.536936582		NA	1:PROGRESSION	4.339678469	EUR
TCGA-NC-A5HI-01A	LUSC	LUSC	C179D6B1-6182-48B8-A376-3133E0DEC278	59	Male	STAGE IIIA	6TH	1963	-21608	0		4/17/13	No	C34.3	Mar-83	C34.3	Yes	No	M0	N2	T2	Tumor Free	NA	No	White	Yes	NA	Yes	0	64.53627905	0:ALIVE OR DEAD TUMOR FREE	64.53627905	0:DiseaseFree	64.53627905	0:CENSORED	64.53627905	EUR
TCGA-NC-A5HJ-01A	LUSC	LUSC	B5865F1E-604D-487D-8A19-DC0C887203ED	53	Male	STAGE IA	6TH	37	-19485	0		4/17/13	No	C34.3	Mar-83	C34.3	Yes		M0	N0	T1	Tumor Free	NA	No	White	No	NA	Yes	0	1.216425026	0:ALIVE OR DEAD TUMOR FREE	1.216425026	0:DiseaseFree	1.216425026	0:CENSORED	1.216425026	EUR
TCGA-NC-A5HK-01A	LUSC	LUSC	CE7DCB92-13AA-4496-82D2-873B53647BFD	68	Female	STAGE IB	6TH	1743	-24981	0		4/17/13	No	C34.3	Mar-70	C34.3	Yes	No	M0	N0	T2	Tumor Free	NA	No	White	No	NA	Yes	0	57.30348161	0:ALIVE OR DEAD TUMOR FREE	57.30348161	0:DiseaseFree	57.30348161	1:PROGRESSION	2.301344643	EUR
TCGA-NC-A5HL-01A	LUSC	LUSC	00FD9306-4A68-49AB-A768-E5FED126A765	59	Male	STAGE IIB	6TH	NA	-21730	0		4/17/13	No	C34.2	Mar-70	C34.2	Yes	Yes	M0	N0	T3	With Tumor	NA	No	White	No	NA	Yes	1	13.74231515	1:DEAD WITH TUMOR	13.74231515	0:DiseaseFree	13.74231515	1:PROGRESSION	10.78344347	EUR
TCGA-NC-A5HM-01A	LUSC	LUSC	87410C09-5B61-4F61-85A5-93C288AECA03	58	Female	STAGE IIB	7TH	128	-21531	0		4/17/13	No	C34.8	Mar-70	C34.8	Yes		M0	N0	T3	Tumor Free	NA	No	White	No	NA	Yes	0	4.208173061	0:ALIVE OR DEAD TUMOR FREE	4.208173061	0:DiseaseFree	4.208173061	0:CENSORED	4.208173061	EUR
TCGA-NC-A5HN-01A	LUSC	LUSC	77BD82A6-A859-4B8E-ACCC-C343CE9F4D38	73	Male	STAGE IIA	7TH	NA	-26977	0		4/17/13	No	C34.1	Mar-70	C34.1	Yes	No	M0	N0	T2B	Tumor Free	NA	No	White	No	NA	Yes	1	2.89311898	0:ALIVE OR DEAD TUMOR FREE	2.89311898		NA	0:CENSORED	2.89311898	EUR
TCGA-NC-A5HO-01A	LUSC	LUSC	D76C589C-6FAB-493E-9CB0-0D6D06A1047E	76	Male	STAGE IB	7TH	1212	-27938	0		4/17/13	No	C34.1	Mar-70	C34.1	Yes	No	M0	N0	T2A	Tumor Free	NA	Yes, History Of Synchronous And Or Bilateral Malignancy	White	No	NA	Yes	0	39.84613867	0:ALIVE OR DEAD TUMOR FREE	39.84613867	0:DiseaseFree	39.84613867	0:CENSORED	39.84613867	EUR
TCGA-NC-A5HP-01A	LUSC	LUSC	E2E9A34A-8838-4E08-BB80-83F357704328	77	Male	STAGE IIA	7TH	1499	-28151	0		4/17/13	No	C34.3	Mar-70	C34.3	Yes	No	M0	N1	T2A	Tumor Free	NA	No	White	No	NA	Yes	0	49.28165171	0:ALIVE OR DEAD TUMOR FREE	49.28165171	0:DiseaseFree	49.28165171	0:CENSORED	49.28165171	EUR
TCGA-NC-A5HQ-01A	LUSC	LUSC	42F86EC9-85A0-4015-990C-BE445F532197	70	Female	STAGE IIIA	7TH	1336	-25694	0		4/17/13	No	C34.1	Mar-71	C34.1	Yes	No	M0	N1	T3	Tumor Free	NA	No	White	No	NA	Yes	0	43.92280633	0:ALIVE OR DEAD TUMOR FREE	43.92280633	0:DiseaseFree	43.92280633	0:CENSORED	43.92280633	EUR
TCGA-NC-A5HR-01A	LUSC	LUSC	4A95CE25-D06A-499D-B7EE-AFF5EE94D4F1	69	Male	STAGE IV	7TH	730	-25286	0		4/17/13	No	C34.1	Mar-71	C34.1	Yes	No	M1B	N0	T2A	With Tumor	NA	No	White	No	NA	Yes	1	25.31479107	1:DEAD WITH TUMOR	25.31479107		NA	1:PROGRESSION	10.4218036	EUR
TCGA-NC-A5HT-01A	LUSC	LUSC	4B185183-7E94-4AAB-B19D-6A2E48B85A5D	70	Male	STAGE IIIA	7TH	NA	-25781	0		4/17/13	No	C34.2	Mar-71	C34.2	Yes	No	M0	N2	T3		NA	No	White	Yes	NA	Yes	1	14.72860571		14.72860571	0:DiseaseFree	14.72860571	0:CENSORED	14.72860571	EUR
TCGA-NK-A5CR-01A	LUSC	LUSC	169B32F1-4371-464C-AC94-22B7D7389403	75	Female	STAGE IIA	7TH	1244	-27629	0		4/19/13	No	C34.3	Mar-83	C34.3	Yes	No	M0	N1	T2A	Tumor Free	NA	Yes	White	No	NA	Yes	0	40.89818194	0:ALIVE OR DEAD TUMOR FREE	40.89818194	0:DiseaseFree	40.89818194	0:CENSORED	40.89818194	EUR
TCGA-NK-A5CT-01A	LUSC	LUSC	8BA2CF7B-E474-4ABA-8C6D-9FD36F5C6759	69	Male	STAGE IIIA	7TH	804	-25466	0		4/19/13	No	C34.8	Mar-70	C34.8	Yes	No	M0	N1	T3	With Tumor	NA	No	White	No	NA	Yes	0	26.43258704	0:ALIVE OR DEAD TUMOR FREE	26.43258704	1:Recurred/Progressed	6.673899464	1:PROGRESSION	6.673899464	EUR
TCGA-NK-A5CX-01A	LUSC	LUSC	26B3A62A-132E-401F-BB7F-E9CB9EFF71C4	77	Male	STAGE IB	6TH	2542	-28126	0	Not Hispanic Or Latino	9/25/13	No	C34.1	Mar-70	C34.1	Yes	No	MX	N0	T2	Tumor Free	NA	No		No	NA	Yes	0	83.57168689	0:ALIVE OR DEAD TUMOR FREE	83.57168689		NA	0:CENSORED	83.57168689	EAS
TCGA-NK-A7XE-01A	LUSC	LUSC	F2E35FFC-C87A-4E42-9C8D-E7E5D8B49D87	70	Male	STAGE IA	6TH	1997	-25726	0	Not Hispanic Or Latino	9/25/13	No	C34.3	Mar-70	C34.3	Yes	Yes	M0	N0	T1	Tumor Free	NA	Yes	White	No	NA	Yes	0	65.65407502	0:ALIVE OR DEAD TUMOR FREE	65.65407502		NA	1:PROGRESSION	65.42394056	EUR
TCGA-O2-A52N-01A	LUSC	LUSC	5B3CB83B-CFDE-42DC-A6EC-0127BD0E6685	73	Male	STAGE IIA	7TH	111	-26879	0	Not Hispanic Or Latino	9/25/13	No	C34.3	Mar-70	C34.3	Yes	No	MX	N0	T2B	Tumor Free	NA	No	White	No	NA	Yes	0	3.649275076	0:ALIVE OR DEAD TUMOR FREE	3.649275076		NA	0:CENSORED	3.649275076	EUR
TCGA-O2-A52Q-01A	LUSC	LUSC	0366C911-3267-41A0-AF4B-5E74577AE16A	66	Male	STAGE IIIB	7TH	13	-24319	0	Not Hispanic Or Latino	5/22/14	No	C34.1	Mar-70	C34.1	Yes	No	M0	N2	T4	Tumor Free	NA	Yes	Black or African American	No	NA	Yes	0	0.427392577	0:ALIVE OR DEAD TUMOR FREE	0.427392577		NA	0:CENSORED	0.427392577	AFR
TCGA-O2-A52S-01A	LUSC	LUSC	0DF0D6B6-66AA-4E76-8675-AA93787B93E3	78	Male	STAGE I	6TH	NA	-28520	0	Not Hispanic Or Latino	2004/11/13	No	C34.1	Mar-70	C34.1	Yes	No	MX	N0	T2	Tumor Free	NA	No	White	No	NA	Yes	1	33.07361015	0:ALIVE OR DEAD TUMOR FREE	33.07361015		NA	0:CENSORED	33.07361015	EUR
TCGA-O2-A52V-01A	LUSC	LUSC	94C795D3-E8F9-4D0F-8071-ADC08A37F6FC	44	Female	STAGE III	6TH	NA	-16429	0	Not Hispanic Or Latino	2004/11/13	No	C34.1	Mar-70	C34.1	Yes	Yes	MX	N1	T3	With Tumor	NA	No	White	No	NA	Yes	1	3.715027781	1:DEAD WITH TUMOR	3.715027781		NA	1:PROGRESSION	2.860242628	EUR
TCGA-O2-A52W-01A	LUSC	LUSC	E80A4625-1B5A-4ABC-8AB9-978D1488B961	57	Female	STAGE III	6TH	NA	-21182	0	Not Hispanic Or Latino	2004/11/13	No	C34.3	Mar-70	C34.3	Yes	Yes	MX	N2	T4	With Tumor	NA	No	White	Yes	NA	Yes	1	12.72314824	1:DEAD WITH TUMOR	12.72314824		NA	1:PROGRESSION	8.087582602	EUR
TCGA-O2-A5IB-01A	LUSC	LUSC	6A2CE004-8A2D-419F-9738-E352D298A315	75	Female	STAGE II	6TH	NA	-27449	0	Not Hispanic Or Latino	5/19/13	No	C34.1	Mar-70	C34.1	Yes	Yes	MX	N0	T3	Tumor Free	NA	No	Black or African American	Yes	NA	Yes	1	43.88992997	0:ALIVE OR DEAD TUMOR FREE	43.88992997		NA	1:PROGRESSION	22.68468291	AFR
TCGA-XC-AA0X-01A	LUSC	LUSC	1A49A131-D714-40D7-85B6-C4822C0C6264	63	Male	STAGE I	6TH	NA	-23156	0	Not Hispanic Or Latino	2004/11/13	No	C34.2	Mar-70	C34.2	Yes	No	MX	N0	T2	Tumor Free	NA	Yes	Black or African American	No	NA	Yes	1	8.580727882	0:ALIVE OR DEAD TUMOR FREE	8.580727882		NA	0:CENSORED	8.580727882	AFR_ADMIX
