# Supplementary material for: A novel prognostic model for lung squamous cell carcinoma based on multi-omics analysis and machine learning
Source: PLoS One. 2025 Dec 19;20(12):e0336792. doi: 10.1371/journal.pone.0336792 (PMC12716744; doi:10.1371/journal.pone.0336792)
Supplement: Table S3 — (CSV) [file pone.0336792.s006.csv]

	TCGA-18-3406-01A	TCGA-18-3407-01A	TCGA-18-3408-01A	TCGA-18-3410-01A	TCGA-18-3414-01A	TCGA-18-3415-01A	TCGA-18-3416-01A	TCGA-21-1071-01A	TCGA-21-1076-01A	TCGA-21-5782-01A	TCGA-21-5787-01A	TCGA-22-0940-01A	TCGA-22-1005-01A	TCGA-22-1016-01A	TCGA-22-4593-01A	TCGA-22-4594-01A	TCGA-22-4595-01A	TCGA-22-4596-01A	TCGA-22-4605-01A	TCGA-22-4607-01A	TCGA-22-4609-01A	TCGA-22-5471-01A	TCGA-22-5472-01A	TCGA-22-5473-01A	TCGA-22-5480-01A	TCGA-22-5481-01A	TCGA-22-5483-01A	TCGA-22-5485-01A	TCGA-22-5489-01A	TCGA-22-5492-01A	TCGA-22-A5C4-01A	TCGA-33-4566-01A	TCGA-33-4589-01A	TCGA-33-6738-01A	TCGA-33-AAS8-01A	TCGA-33-AASB-01A	TCGA-33-AASI-01A	TCGA-34-2600-01A	TCGA-34-5231-01A	TCGA-34-5232-01A	TCGA-34-5241-01A	TCGA-34-5929-01A	TCGA-34-8454-01A	TCGA-34-8456-01A	TCGA-37-3792-01A	TCGA-37-4130-01A	TCGA-37-4132-01A	TCGA-37-4135-01A	TCGA-37-4141-01A
Activated CD8 T cell	0.749887011	0.63512602	0.689684879	0.769716109	0.670249043	0.777633516	0.867534136	0.63803745	0.741404825	0.638004043	0.841374236	0.819671961	0.852687732	0.57568489	0.599617771	0.759981709	0.659358422	0.770280903	0.599095633	0.628184277	0.732113405	0.823117162	0.605672098	0.67353543	0.727889202	0.763942733	0.663093568	0.583598931	0.734849122	0.761623487	0.596268892	0.780353699	0.789603771	0.649889455	0.627556928	0.519696335	0.735310475	0.575335852	0.701178181	0.796977092	0.771339045	0.64069617	0.774386917	0.591161039	0.816151845	0.921956928	0.780343264	0.681588579	0.690754609
Central memory CD8 T cell	0.765554812	0.732220954	0.735542695	0.642449143	0.706043105	0.730442494	0.69108786	0.749027152	0.740311941	0.674845469	0.671228526	0.71332883	0.672106217	0.782752244	0.692318645	0.66528261	0.769866705	0.778468658	0.771157324	0.721235264	0.798377408	0.687668904	0.72531059	0.693320848	0.68569346	0.61162513	0.673987321	0.708248414	0.764898606	0.735355643	0.697496622	0.683813273	0.671178333	0.621410266	0.601878263	0.645836885	0.595093035	0.632178127	0.701115953	0.685709497	0.72967074	0.670605799	0.727016128	0.658083658	0.754097354	0.603050827	0.647812842	0.620313389	0.633510469
Effector memeory CD8 T cell	0.514095461	0.506413294	0.477539248	0.520065813	0.485270169	0.528385868	0.674294298	0.494821029	0.624507758	0.409692353	0.610955594	0.621404307	0.657108496	0.563478053	0.470536281	0.5411054	0.556649423	0.681053865	0.564166006	0.476053131	0.602612074	0.574620626	0.567016482	0.483887049	0.582613493	0.53096095	0.49402076	0.457445269	0.558992975	0.583300886	0.424677143	0.537652751	0.570256229	0.433371123	0.44291184	0.468990795	0.575870585	0.437207507	0.517996397	0.622380481	0.524222671	0.518353374	0.614099173	0.47079835	0.638323639	0.591105601	0.49697594	0.43323949	0.419252485
Activated CD4 T cell	0.709999309	0.609197654	0.637569709	0.726769294	0.640617272	0.689300432	0.791043637	0.654373697	0.715288388	0.514132366	0.715172219	0.743844139	0.70610579	0.627013884	0.557911728	0.677280278	0.634523574	0.705701454	0.578747563	0.58975885	0.671622735	0.700713758	0.515936572	0.591879089	0.716442318	0.65690958	0.610882384	0.524025375	0.728485487	0.662825246	0.572761305	0.729883588	0.678536954	0.568713281	0.535241714	0.514935626	0.709001272	0.4752774	0.654008536	0.754692575	0.651999309	0.639603384	0.716896528	0.520352657	0.805467484	0.790592868	0.67645612	0.6422664	0.653690807
Central memory CD4 T cell	0.873554889	0.879229203	0.860377659	0.830033927	0.865629159	0.84642272	0.868922613	0.852966993	0.916543142	0.847025011	0.89931225	0.89041562	0.925321649	0.865456617	0.85164722	0.880214515	0.869271272	0.909804231	0.881316711	0.851831521	0.88617065	0.863884991	0.874957801	0.846245651	0.859718322	0.838422384	0.871115076	0.848156444	0.87062135	0.870261337	0.811881076	0.895464734	0.888008142	0.824286728	0.818076253	0.822144683	0.855201215	0.82745746	0.847951636	0.896670296	0.879508241	0.846562811	0.892000678	0.854316069	0.886865081	0.899578539	0.842867395	0.803580612	0.84951987
Effector memeory CD4 T cell	0.549208902	0.519905344	0.554649055	0.572618281	0.480269167	0.493325228	0.520289479	0.550739281	0.563134903	0.431832669	0.536891628	0.57609226	0.502009663	0.549738321	0.545801633	0.526430482	0.507453093	0.528798653	0.510549708	0.486950258	0.533852779	0.506898826	0.474124041	0.544751776	0.47241261	0.436587358	0.584938953	0.499885051	0.591790148	0.502401191	0.439668975	0.505434331	0.48876969	0.45757499	0.449327821	0.440020537	0.403868335	0.436831538	0.508129779	0.488529701	0.530258346	0.509889544	0.531817071	0.520843738	0.548957777	0.502079249	0.471490815	0.486586103	0.430519857
T follicular helper cell	0.559280907	0.508197486	0.54797815	0.54292625	0.497780332	0.551428908	0.549183913	0.496622625	0.645643138	0.470289107	0.590912754	0.592463965	0.583522283	0.600733013	0.475134765	0.565160052	0.572973996	0.648727125	0.586458541	0.511522544	0.624123546	0.542271463	0.54764856	0.530427841	0.534518282	0.533182499	0.52917269	0.555917948	0.567090427	0.587924388	0.437750401	0.59137599	0.571437331	0.495568708	0.444925755	0.418569843	0.478936099	0.441101841	0.49401056	0.562415348	0.556051455	0.522078708	0.562034961	0.50233548	0.634066219	0.604158429	0.507921591	0.487055356	0.505901213
Gamma delta T cell	0.709115761	0.658011749	0.706482899	0.627901445	0.663283042	0.651939431	0.677530443	0.679522584	0.719357611	0.617171356	0.67472089	0.662317152	0.649082055	0.732978767	0.614308857	0.637824334	0.711992126	0.724018668	0.70022534	0.710893267	0.718395204	0.67891436	0.696960558	0.67058118	0.612369767	0.593206455	0.695513364	0.67903315	0.665535686	0.706646109	0.681997042	0.692954031	0.756407688	0.616576786	0.620366989	0.601460697	0.610123132	0.584665237	0.660313489	0.658157432	0.71456889	0.642943509	0.663505275	0.630970438	0.75717442	0.710214973	0.677203431	0.658671774	0.662107937
Type 1 T helper cell	0.568997966	0.53237055	0.503461099	0.554655301	0.503474103	0.576132058	0.563303898	0.513225954	0.596298226	0.445750524	0.592090516	0.605138718	0.604735817	0.54582711	0.486164074	0.537665407	0.535584523	0.627325213	0.539286857	0.5157763	0.567855611	0.578182021	0.499338051	0.50858458	0.615531822	0.518690163	0.513216984	0.482293423	0.642956189	0.559518636	0.444087956	0.557841925	0.55728423	0.488415188	0.427753252	0.444409554	0.512010006	0.443447771	0.505725468	0.583407072	0.583561001	0.528014065	0.568822087	0.467889034	0.61342524	0.567718603	0.522124896	0.492293489	0.493222343
Type 17 T helper cell	0.360181786	0.310524621	0.336458582	0.355114601	0.365463159	0.340246907	0.287672001	0.364215046	0.351827144	0.268352435	0.34792751	0.402973845	0.384288611	0.343712668	0.312292307	0.4140446	0.342858851	0.428193459	0.413320087	0.37080449	0.361619271	0.341817144	0.39485344	0.318356737	0.379145036	0.29846419	0.406074275	0.303695258	0.333977546	0.360539754	0.344314346	0.381113084	0.405928143	0.359909813	0.316728172	0.377915766	0.367136454	0.316473376	0.268717637	0.443413035	0.388409582	0.353921699	0.358159966	0.275518291	0.408699744	0.30107287	0.369421838	0.354269675	0.335276851
Type 2 T helper cell	0.585480118	0.522402962	0.5950934	0.575467208	0.509209463	0.520849201	0.552859413	0.533857636	0.568380734	0.453248245	0.596265002	0.591542288	0.536446145	0.550395304	0.505073993	0.534609338	0.543067245	0.555367579	0.51875978	0.573244171	0.587326873	0.556418579	0.534244923	0.508238299	0.619258629	0.49534492	0.576433709	0.56394499	0.616283115	0.600041733	0.516476663	0.57114496	0.552804085	0.466829204	0.519749524	0.500812207	0.542895643	0.447333939	0.486260128	0.600941555	0.541155542	0.49474017	0.60323391	0.486041514	0.600013596	0.606411545	0.517678958	0.531338386	0.5282415
Regulatory T cell	0.673983381	0.595465701	0.620821966	0.649193384	0.578542466	0.596043442	0.619601543	0.661417857	0.772108635	0.510393228	0.619587886	0.696036863	0.668024286	0.739550598	0.532456595	0.676736102	0.666878384	0.813796716	0.705266571	0.609482154	0.699954361	0.616902354	0.604618472	0.57891265	0.624591592	0.515386182	0.658213262	0.624357827	0.757692793	0.703855311	0.580966896	0.675668648	0.687049115	0.489292359	0.437593127	0.421430676	0.473270226	0.435120601	0.525959682	0.60794403	0.73228378	0.567544606	0.659143475	0.523551859	0.851049633	0.67951637	0.610313727	0.559751407	0.567674438
Activated B cell	0.463862847	0.43714407	0.400562262	0.433851651	0.286706544	0.445108232	0.438217382	0.284856884	0.521135456	0.399134081	0.432807056	0.471881509	0.738219717	0.363056699	0.25338376	0.618850453	0.369402805	0.557750051	0.351489263	0.344574566	0.501852184	0.404394697	0.247586146	0.317575194	0.457896705	0.469691035	0.260989497	0.189437102	0.607991269	0.502983667	0.244982489	0.37535913	0.428031123	0.401469779	0.437880509	0.16606321	0.521693262	0.232715043	0.402737625	0.61729117	0.358233919	0.383729445	0.525072714	0.398434033	0.357484299	0.525837357	0.454767824	0.321312228	0.328530395
Immature B cell	0.486881625	0.41138999	0.420820551	0.435457378	0.336223596	0.387417315	0.519030564	0.364146744	0.562699515	0.306074414	0.44232763	0.492711122	0.678530309	0.390194469	0.240385547	0.55062339	0.409158592	0.547315945	0.356286385	0.417762932	0.497070519	0.382788569	0.321961788	0.306478318	0.491165201	0.39921528	0.336540249	0.269085023	0.592485551	0.480218175	0.302908446	0.427614987	0.450059188	0.347012018	0.364147754	0.102862947	0.462182976	0.223968487	0.381775963	0.59157349	0.399995748	0.32395234	0.478450468	0.355949202	0.484243156	0.516892525	0.483015932	0.303758016	0.404783809
Memory B cell	0.349639678	0.344065872	0.437818428	0.319517615	0.330265793	0.365593355	0.415230408	0.418109638	0.453427338	0.284832571	0.368263282	0.379621005	0.38607336	0.373361364	0.346710845	0.431470895	0.358635799	0.446312997	0.388415386	0.318695863	0.414857896	0.419447851	0.342136037	0.368061383	0.419027627	0.351834626	0.402630595	0.398589701	0.438375695	0.414738064	0.362028394	0.327445535	0.399093049	0.394764391	0.410784962	0.334288655	0.386988045	0.274725073	0.411732039	0.470357823	0.37337932	0.339093901	0.425083161	0.360441931	0.383913148	0.408606374	0.36628178	0.252660823	0.301502638
Natural killer cell	0.647842421	0.629947286	0.631713314	0.621468659	0.631782602	0.619250385	0.643876093	0.638432506	0.691820735	0.594579369	0.676058393	0.670166286	0.700256709	0.683657259	0.634955454	0.679627552	0.650620916	0.703876485	0.650580464	0.645637486	0.719271433	0.662707167	0.667560246	0.608012494	0.670314266	0.633677832	0.66782078	0.59298367	0.698393894	0.682601247	0.551048163	0.662867036	0.602991744	0.607440776	0.580757764	0.546580373	0.618021608	0.581646634	0.626504617	0.657653547	0.678498301	0.642765883	0.687566976	0.583819415	0.705862752	0.655421117	0.638322616	0.58561838	0.630199133
CD56bright natural killer cell	0.698662187	0.723228533	0.732919061	0.66505458	0.720697687	0.708659588	0.70218298	0.686115906	0.715253368	0.696407345	0.714608833	0.721727976	0.670515921	0.716060924	0.708754229	0.639075047	0.664420437	0.689943341	0.701536443	0.722263121	0.709965851	0.744974768	0.714646764	0.723539582	0.725331893	0.611027435	0.660102306	0.688889488	0.69674749	0.7242763	0.689900658	0.711661697	0.726657639	0.695131439	0.687826945	0.685994564	0.702758109	0.683431056	0.67807369	0.716505107	0.740069359	0.706255476	0.738878537	0.724662556	0.705695506	0.652947636	0.6655358	0.634707143	0.70400965
CD56dim natural killer cell	0.626683766	0.623247607	0.546644058	0.723179981	0.627020534	0.635054689	0.596122118	0.613343166	0.657697174	0.638313199	0.676264622	0.639815334	0.639893692	0.647292434	0.594347902	0.739639486	0.684955881	0.735118253	0.649213721	0.669754266	0.6599534	0.675433831	0.662834731	0.626738363	0.649376467	0.636812395	0.61516802	0.646035113	0.647338469	0.664481958	0.600605247	0.654269002	0.632565732	0.646736706	0.659299245	0.745218074	0.63445915	0.635010037	0.663216488	0.63462257	0.667335291	0.669728382	0.652784262	0.60331489	0.624567765	0.623076866	0.591122102	0.635229225	0.603730282
Myeloid derived suppressor cell	0.789381265	0.730970604	0.716699212	0.805237185	0.702157112	0.735015884	0.798025299	0.754427335	0.915778571	0.695882143	0.840924335	0.823374724	0.873308512	0.825189791	0.657534702	0.798311519	0.809057019	0.900336329	0.809842082	0.718268323	0.858942436	0.783630258	0.746633009	0.688467929	0.774408628	0.711751441	0.745624287	0.687476349	0.85115198	0.860676724	0.66434739	0.801067057	0.78606174	0.656606202	0.553152826	0.539279479	0.682939235	0.58262775	0.630642785	0.802272249	0.802966914	0.714607351	0.817123967	0.675443123	0.911644378	0.840753454	0.772545387	0.717124353	0.730311605
Natural killer T cell	0.467413275	0.444149196	0.483431305	0.48359624	0.402384941	0.498889213	0.554988748	0.462355435	0.489671264	0.406992941	0.533235769	0.52759608	0.507665338	0.484758077	0.461265845	0.419952461	0.477517231	0.527789343	0.46961891	0.446011363	0.487177532	0.498428335	0.467460831	0.464446188	0.492114812	0.412913905	0.430350499	0.471133375	0.553396385	0.482771534	0.411711186	0.509306408	0.49200449	0.416323146	0.425750428	0.379011946	0.411499698	0.336825368	0.443249893	0.455654504	0.482605006	0.460257402	0.518762312	0.42379223	0.563256715	0.504272632	0.433332918	0.387152901	0.386411137
Activated dendritic cell	0.579479954	0.534793247	0.575045105	0.580069155	0.550006294	0.576335678	0.523104928	0.544852308	0.586425807	0.478942091	0.564925999	0.579091695	0.603349725	0.574788197	0.496813114	0.595753669	0.523980333	0.642275836	0.569851153	0.534434907	0.577704414	0.565340717	0.551127784	0.509702497	0.560113323	0.468585112	0.538341376	0.557244891	0.587994525	0.589898889	0.492566804	0.559181388	0.566628961	0.497332662	0.487472758	0.542814139	0.512173202	0.480077542	0.553762067	0.595385902	0.603487624	0.552098631	0.559687075	0.522209682	0.623894479	0.548162916	0.560060225	0.550293031	0.508722949
Plasmacytoid dendritic cell	0.718186114	0.706859314	0.662338127	0.694062798	0.720761422	0.71280609	0.71092693	0.705421172	0.762426505	0.653590427	0.683242466	0.722100967	0.752395852	0.795885114	0.686769542	0.709620808	0.720731352	0.746768899	0.764744503	0.713298661	0.743552439	0.697198664	0.762768025	0.665744217	0.689522265	0.66173385	0.735292617	0.712086213	0.74634946	0.771215621	0.689558626	0.654224502	0.688701897	0.671357794	0.667567034	0.678321147	0.6609345	0.701817078	0.651866896	0.727093272	0.739670402	0.679563893	0.731876642	0.703029162	0.72904307	0.66573484	0.671079385	0.661153184	0.698954042
Immature dendritic cell	0.740142673	0.768230932	0.781473398	0.723595775	0.75120781	0.728397732	0.702674088	0.751470791	0.73482983	0.693218873	0.703854685	0.752485654	0.732976368	0.792464266	0.714429409	0.744873333	0.735911037	0.789684081	0.777408789	0.753266811	0.759841712	0.687884864	0.801281203	0.736212369	0.680071766	0.599271613	0.705019315	0.735106352	0.709727473	0.79126633	0.672090192	0.728160619	0.709885009	0.686814395	0.673142695	0.668213933	0.675376391	0.693450584	0.671450415	0.734983566	0.773595617	0.696811739	0.783994927	0.676496117	0.791901695	0.691552062	0.665421111	0.706130322	0.701080966
Macrophage	0.500600397	0.442175685	0.504147742	0.45950175	0.473695414	0.471282021	0.454009177	0.464549744	0.580271591	0.331133213	0.500512819	0.503899101	0.506438598	0.577258791	0.399062413	0.469393673	0.449073015	0.577375096	0.539266628	0.469252268	0.536618052	0.437832532	0.479206018	0.433876188	0.462400215	0.387964025	0.434417967	0.488957388	0.526264536	0.577630866	0.400470482	0.510193715	0.522650104	0.382174979	0.362632139	0.311698078	0.38977016	0.32942617	0.321432091	0.474853595	0.544259566	0.423781587	0.489140164	0.40364647	0.576381351	0.532833313	0.4416569	0.426659848	0.445289118
Eosinophil	0.363428577	0.302571181	0.260603924	0.174214388	0.240938248	0.212347372	0.252704594	0.227578079	0.304842872	0.121777594	0.298508132	0.277108642	0.309922705	0.362893113	0.130519504	0.307772822	0.180006382	0.323452743	0.381140246	0.219864029	0.346464152	0.127606486	0.252972484	0.184790785	0.259878485	0.282735201	0.189092639	0.210981472	0.231325856	0.272217915	0.216480533	0.242933539	0.230642785	0.188002597	0.220271704	0.165526203	0.196887894	0.23855966	0.227481596	0.318813779	0.223081899	0.189435471	0.333155363	0.156954747	0.341772817	0.279952523	0.350841437	0.192010449	0.304590714
Mast cell	0.524410546	0.494638095	0.48472233	0.450336957	0.493210394	0.43791338	0.411465285	0.452112822	0.585740391	0.334951879	0.536212969	0.557918613	0.477797529	0.650797013	0.41567661	0.448902138	0.466117968	0.631777397	0.602702291	0.474175933	0.582238685	0.367655368	0.480389251	0.425685793	0.417888315	0.271368647	0.411506609	0.506131763	0.460290205	0.579449174	0.410205669	0.458796397	0.420690704	0.450169191	0.293509339	0.357038935	0.338804813	0.407993267	0.347816484	0.474044782	0.527387155	0.4549844	0.511592935	0.407499543	0.502547159	0.519707441	0.446353158	0.363679864	0.440119795
Monocyte	0.683364805	0.690099257	0.662605272	0.714004641	0.666799895	0.695173909	0.704571244	0.672047841	0.708996862	0.640998889	0.700500572	0.696018314	0.727653784	0.719965236	0.670079223	0.726919001	0.674911131	0.776917277	0.702423538	0.723999351	0.702609574	0.679856574	0.720948897	0.675474619	0.667199484	0.675149759	0.685558272	0.707638567	0.702336771	0.685398581	0.662320558	0.711193466	0.741694023	0.734819261	0.688820336	0.680991366	0.697147758	0.642381313	0.65969173	0.724398405	0.71865809	0.668657165	0.725482354	0.65914526	0.747128515	0.857546852	0.678674971	0.656687038	0.693633515
Neutrophil	0.42086701	0.301698863	0.225219111	0.200698714	0.381759194	0.302969152	0.236116645	0.283056873	0.261594665	0.028460393	0.280199219	0.286425619	0.263746922	0.456206478	0.236749312	0.324614015	0.284221504	0.392232273	0.378692693	0.278643155	0.31600419	0.196854741	0.342991758	0.215218402	0.174943816	0.063496048	0.174728179	0.189020122	0.221034027	0.285496588	0.243900439	0.298401143	0.431539779	0.214308392	0.078929322	0.355724123	0.109853928	0.240825158	0.06558696	0.299599783	0.328382049	0.187025227	0.36787434	0.076172287	0.551831573	0.237392398	0.143811706	0.134776426	0.101016735
[truncated: 389 more columns]
