# Supplementary material for: A novel prognostic model for lung squamous cell carcinoma based on multi-omics analysis and machine learning
Source: PLoS One. 2025 Dec 19;20(12):e0336792. doi: 10.1371/journal.pone.0336792 (PMC12716744; doi:10.1371/journal.pone.0336792)
Supplement: Table S4 — (CSV) [file pone.0336792.s007.csv]

	risk	CD8A	GZMH	GZMK	GZMM	TGFB1	TGFB2	TGFB3	TNF	GZMA	GZMB	CD83	PDCD1	CD274	CTLA4	IL27	IL27RA	BCL2	HLA-DMA	HLA-DMB	HLA-DOB	HLA-DOA	HLA-DPA1	HLA-DPB1	HLA-DPB2	HLA-DQA1	HLA-DQB1	HLA-DQB2	HLA-DRA	HLA-DRB1	HLA-DRB5	HLA-E
TCGA-18-3406-01A	High-risk	2.120663562	2.200341219	2.484529808	1.608255319	3.467814338	0.642817142	2.368824819	1.397971082	4.285917442	2.951615392	3.119088213	0.673302285	1.289560714	1.832653106	0.187252077	2.284227092	0.969302778	6.3325625	5.574202158	3.575470641	4.68684473	6.750683033	7.48086863	2.35984825	7.142040074	8.441991869	3.014302122	12.67502352	11.27693833	10.69826152	9.161598816
TCGA-18-3407-01A	High-risk	1.919338443	2.088511732	1.891844779	1.114024922	5.369458091	0.979249762	2.934773626	1.240453469	2.951439886	2.720659556	2.923724799	0.804422998	4.214408698	0.956214374	0.156321311	1.636890803	1.920161849	4.24992294	2.722951942	2.605160641	2.813348464	4.509114686	5.506434025	0.018601255	3.639472137	4.408289345	2.133838246	8.482680391	7.435519776	6.924710552	8.170715074
TCGA-18-3408-01A	High-risk	2.051471993	2.187783708	2.452861182	0	3.645334302	1.10105602	2.369195871	0.539640331	4.872707071	3.191843314	3.032437635	0.103538582	3.695181071	1.070772492	0.029477132	1.812940056	1.523184673	5.11710018	4.304861711	2.852460204	3.450499546	6.261160692	6.309402853	0.623581662	5.716222093	5.195982196	4.266014672	10.23551565	9.329574852	7.7741349	7.208946224
TCGA-18-3410-01A	High-risk	3.718789625	3.913029738	3.501574408	2.047097767	4.772077295	0.261132256	3.708638943	3.050724311	4.741067181	3.688102611	5.29921744	1.910392456	5.868508607	2.287398428	0.687521045	4.31172768	2.781607728	4.93004262	4.519376427	2.698519321	3.890558538	6.799711015	6.844867475	0.919985275	6.143856723	5.33964329	4.899565477	11.10582428	9.630835066	7.787112586	7.689839459
TCGA-18-3411-01A	Low-risk	1.610028449	1.823787506	0.937234001	4.833594546	4.752999817	1.722664582	3.092516164	0.12121039	3.260149345	3.406137876	2.458755576	0.85037178	1.302233	1.41304032	0.157905737	4.570674241	0.817478893	4.89090674	4.195987316	1.664391954	2.923433738	5.597299083	6.516314808	1.261564295	4.59284037	5.573567018	2.956152617	9.841557374	8.599279041	7.48755731	6.933146492
TCGA-18-3412-01A	Low-risk	1.256523681	1.324889924	1.770457876	0.959509016	4.984972738	0.396958688	1.769180052	0.308904115	2.823199995	1.90223512	2.559693491	0.530188925	1.79297906	0.756768927	0.149352806	3.803702915	1.093908049	3.85941441	3.252049358	1.297451902	2.038227322	4.884660651	5.249295528	0.557147279	2.632104218	2.957870679	2.885623465	8.892520965	6.757343122	5.397990418	7.731417721
TCGA-18-3414-01A	High-risk	2.55172858	2.290242609	2.359098834	2.013539185	4.683724316	2.101001634	3.502352678	1.55064044	3.378636781	2.327664923	2.957159849	0.919641874	1.25650738	0.990597061	0.095023421	2.916584113	1.906962801	4.13948808	3.153472939	1.449515546	1.965380926	4.68166913	5.361952672	0.75849141	3.134054487	3.155917042	3.224666895	8.457912075	7.280739869	5.571908131	7.985055232
TCGA-18-3415-01A	High-risk	3.167157556	3.636429303	2.55350275	1.635268098	4.438590693	0.461552897	2.581242022	1.374770308	5.634006024	4.72588811	3.261615696	1.235741207	4.63346398	1.496037246	0.156639692	2.278569523	0.794736073	4.39251851	3.775385998	2.001820494	2.864071582	5.40416062	5.740997045	0.801936497	4.327070756	4.935085105	2.571360374	9.164808045	8.302530333	6.844025429	8.186257171
TCGA-18-3416-01A	High-risk	5.268794222	4.736728331	3.90744172	2.785645435	3.611380912	0.628142991	1.894903851	1.112344269	6.833576499	4.741575144	3.397403258	3.026479594	5.30776497	2.308453288	0.58945015	3.276306762	2.0703932	5.79156802	4.661773552	2.579030155	4.281364168	6.413357128	6.498845994	0.387518922	5.597216509	6.667127714	0.869139914	9.990296972	9.303501719	8.656500721	8.492244035
TCGA-18-3417-01A	Low-risk	1.503322832	1.896978231	1.095054048	0.579557246	5.26536088	0.854442864	4.563473119	0.876782289	2.899400481	2.348727806	2.678989961	0.334779524	1.345119359	0.849095046	0.093406099	2.305466813	0.791961669	3.99404977	2.877816347	1.755900575	1.730497348	4.901304145	5.561210076	0.71113333	4.029875888	4.538598778	2.581221581	8.542905909	7.982077056	4.738002345	7.4699385
TCGA-18-3421-01A	Low-risk	3.54055338	4.085823778	2.286917418	2.301791299	4.122195339	1.171651817	2.201037409	0.886373578	5.354419485	4.695509942	2.628063035	0.767942611	2.87574587	0.840733003	0.202159106	1.974860818	0.812281269	4.82009616	4.112800196	1.916869304	2.897085927	5.430875187	6.294261995	1.54117692	4.510495907	4.315117966	2.780650777	9.838361491	8.020052792	6.299398476	7.21939895
TCGA-18-4083-01A	Low-risk	2.710366515	2.636106143	1.531572459	1.14804378	4.168571831	5.223983445	3.079413276	0.283495719	3.457346966	2.968669005	3.292252517	1.355253538	5.215627524	1.39302604	0.16434299	3.13835411	2.906821762	3.8466628	2.59762439	2.043911338	2.401208479	4.370669738	5.285631295	0.687541125	4.093939123	4.482651697	0.732170906	8.086590979	7.396690839	4.031542159	7.111432055
TCGA-18-4721-01A	Low-risk	3.366007169	3.274061595	3.068860479	1.83364809	4.68999624	0.859377381	3.511409539	0.353953422	6.013379716	3.969421409	3.551980441	1.51185078	4.382939345	1.563854793	0.150669804	2.630415964	2.793686931	5.41403385	4.495970796	2.737373981	3.868102636	6.455483825	6.745001547	1.208327698	6.11266559	5.261743522	3.610466543	10.12487691	9.200195879	7.894861352	7.982269244
TCGA-18-5592-01A	Low-risk	2.426482647	2.415343484	0.829897956	0.980433511	5.160023011	0.299644031	2.565630911	0.130397296	4.656756924	3.334855033	1.856943544	1.23261569	1.543114207	1.075052203	0.070299043	2.843340276	1.379025709	2.86425393	1.748564311	3.47398073	1.588542264	3.748405988	4.49261379	0.212309573	2.866267177	3.064844468	1.989392073	7.277927827	6.424380017	4.276738609	7.63340128
TCGA-21-1071-01A	High-risk	2.200817045	2.041101598	0.850673698	1.071501405	4.235046333	1.253157433	2.542934739	0.363653194	3.076328399	2.71721819	2.545914017	0.881930689	2.532479461	1.447909971	0.130379769	2.335875192	1.158848974	4.03266789	2.687150401	2.132026293	2.824317733	4.539737634	5.131054713	0.858621551	3.932212236	4.1380751	2.193316465	8.16113724	7.283271191	4.210185643	7.68350146
TCGA-21-1075-01A	Low-risk	0.263921419	0.502722628	0.043067967	0.323910852	4.191696804	0.33887148	0.863701171	0.708367083	0.773611385	0.590489338	2.371345153	0.032107459	3.182645499	0.219794021	0.017903176	1.504057814	1.9146753	2.23223158	1.054171264	2.364034934	0.758495596	2.652798571	2.984575691	0.069780794	1.753503167	2.662027248	0.375342769	6.2634573	5.605386566	4.514867386	5.688926047
TCGA-21-1076-01A	High-risk	2.701281484	2.153343167	2.772108825	3.04338914	5.240251105	1.257008042	3.467378472	0.455121719	3.68785464	3.726885358	4.376086574	2.157951113	2.642994238	3.290702721	0.433667599	3.354345686	2.083083934	6.40422183	5.445333438	2.823156039	4.636801992	6.736770125	7.552827289	0.451966173	6.081551302	5.551843342	5.390879499	10.53313177	10.02061003	6.698021556	8.518466095
TCGA-21-1079-01A	Low-risk	0.843382508	0.842043093	0.63259726	0.232767758	7.003674477	0.986583776	4.465257692	0.524828512	1.993409681	1.834608223	3.640282953	0.458323635	3.05450351	1.071292237	0.061329847	3.203423864	0.629331008	3.10244349	1.812201057	0.470811779	1.286194711	3.91967717	4.387643897	0.048892201	2.658389056	3.435378729	1.873875375	7.854366485	6.77014015	5.09750029	8.290755175
TCGA-21-1080-01A	Low-risk	2.746820896	3.056431501	1.742066457	1.280119704	4.707009408	0.347438796	2.230445015	0.170607763	3.270332528	3.326754309	2.935568944	1.259018144	1.285873798	0.823034881	0.186567547	3.231654362	1.115406209	3.82021132	2.932900579	1.396425863	2.606709586	4.870574953	5.21805603	0.410057022	3.569669712	3.624491514	2.055036715	8.312259735	6.965701622	5.181976113	7.580908459
TCGA-21-1081-01A	Low-risk	0.916222972	0.846671598	0.616022794	0.528532348	5.721030464	0.944823099	2.974271196	0.506067726	1.552056402	0.981691335	3.248708016	0.369023447	0.699633503	0.748393689	0.119874345	1.589629052	1.756454035	2.78046684	1.378659312	0.804208633	1.397577929	2.809590054	3.716186276	0.220391388	1.908582702	2.008027691	0.797340402	6.253196916	5.296170473	3.053216853	7.097690756
TCGA-21-1082-01A	Low-risk	2.566330447	2.496187087	2.146160362	1.531695071	4.183594525	0.865772541	3.051761311	0.946911272	3.247374752	3.074254181	3.590996768	1.213420359	1.174616725	1.843227283	0.098100909	2.169812434	2.113470694	4.95567297	3.692964284	2.439569985	3.018862324	5.783139305	6.285928553	0.317008485	4.404735127	4.529131572	4.246263537	9.058924024	7.913475624	6.107634808	7.540519542
TCGA-21-5782-01A	High-risk	1.963249847	2.392688985	1.169009839	1.470843906	5.305821532	1.279231533	3.270743003	1.101138621	3.379935686	3.685568027	2.94299957	1.136014512	1.002931845	0.958964732	0.825179824	2.679136148	1.604358602	4.11216605	1.990620378	1.854240704	2.532117504	4.439388002	5.748963089	0.90135805	3.137481357	3.928238562	3.339460199	7.886041733	7.034815814	5.924450814	7.797063485
TCGA-21-5783-01A	Low-risk	1.13453953	0.73951203	0.64878497	0.520313576	5.584259779	1.878068803	3.199616074	1.585482835	1.503940096	1.440942901	3.066362049	0.649836044	1.001750307	0.642197384	0.093364989	3.753660624	1.51743418	3.12580689	2.061340896	1.695636015	1.449880147	3.480627489	4.335637426	0.29860622	2.92339335	5.860700558	2.858412395	7.550377166	6.448377354	5.356145483	6.85386099
TCGA-21-5784-01A	Low-risk	2.435147283	3.322441682	2.952139025	1.975848689	6.116090161	2.295851499	2.884444107	0.9960599	4.838656473	3.489807045	2.541206245	0.948288864	1.09787796	0.747311024	0.077602045	2.628353717	1.850908712	5.48839866	3.657278487	2.516446293	3.269947181	6.100608307	7.285422257	2.140935377	4.523965272	4.485147338	4.576929433	9.773936301	8.940071724	6.5602428	8.466953892
TCGA-21-5786-01A	Low-risk	1.812275155	1.334951501	1.168551651	0.993864656	5.116069144	1.045340683	3.477364076	1.576333984	2.611960311	2.725582024	3.686052604	0.852690208	0.887634995	0.903462393	0.063107887	2.712597071	0.691454408	3.71718366	2.279442667	1.924686383	2.023036517	3.932699387	5.101070887	0.438203909	2.351355013	2.837116248	2.90887093	7.745012861	6.252890332	5.213350192	7.553635035
TCGA-21-5787-01A	High-risk	5.13377216	4.136891979	2.452808388	2.770466361	4.662043335	0.492006035	2.938763423	0.586405869	5.811240301	5.984390246	2.090866884	3.453502528	1.579248117	2.556995789	0.217024913	3.5275065	1.278302054	5.92835144	3.845854043	1.9799222	3.988283875	6.538505072	7.144329098	1.870403822	5.266382707	4.807324728	4.668871053	9.877527576	9.410855548	5.961930771	8.726780214
TCGA-22-0940-01A	High-risk	3.991769132	3.299116995	2.072441002	2.224099523	5.013546031	2.771163459	2.686253162	0.757176267	6.793485732	4.998382294	3.367795747	2.249846689	2.34350284	2.466567941	0.331677396	2.820428256	1.227675249	6.19180778	4.713084081	2.987763489	4.752358416	7.401499322	7.666380394	0.475905314	5.913913095	5.339275828	5.059617862	10.96458001	10.07078454	6.990468882	8.330599343
TCGA-22-0944-01A	Low-risk	1.031971279	0.801128816	0.267419989	0.389731297	4.896870038	0.564110872	1.980742333	3.631191244	1.062011748	1.891335755	4.490225744	0.294982678	1.160655958	0.697887168	0.102228299	1.794629132	2.009964158	3.36903877	1.352777028	1.345739157	1.498935368	3.217559077	3.924244518	0.093034957	2.488006081	2.867867113	1.063838498	6.738600148	6.224256027	2.874480466	7.307310453
TCGA-22-1005-01A	High-risk	4.499658638	4.265894012	3.434160622	2.968193574	5.300863184	1.021856213	3.112624824	1.674132315	5.761065091	5.037655884	3.502371097	3.09305427	1.963430989	2.785718174	0.341767664	3.800159947	2.127651374	6.76097483	4.898848573	4.959515489	5.025457361	7.234022589	7.648828921	0.959879838	6.152860794	6.243670793	4.511423783	10.68307052	9.959337257	7.048049058	9.175416489
TCGA-22-1011-01A	Low-risk	2.676660656	2.322397441	2.764888422	1.681490175	5.141988355	2.582341645	2.786915593	2.445058431	3.709062001	3.430404754	3.414435879	1.989631479	1.996817408	2.025412503	0.100580325	3.34646638	2.409479966	5.13591653	3.695708222	4.122886317	2.958139726	5.736363453	6.266230371	0.938849825	4.898650996	4.624857923	3.263413174	9.211805684	8.365560575	5.842132749	8.02771503
TCGA-22-1012-01A	Low-risk	1.93857895	2.018329441	1.720417165	1.575785931	5.326976991	1.829074727	1.933226907	2.27070453	2.895110795	2.153647702	3.607989464	0.871993954	1.554212753	0.929871451	0.175017467	2.36389714	0.855202449	3.9384736	2.509731883	1.740948981	2.139543569	4.593582791	5.210829114	0.020946887	3.643758666	2.179842711	3.189537367	8.206372443	7.820717641	4.27417313	6.743340946
TCGA-22-1016-01A	High-risk	1.530442629	1.912919141	1.102624092	1.034560438	4.637178873	2.120014584	3.228549537	0.886865054	2.376123322	2.539369946	4.21162515	0.941367568	1.999844491	0.812529592	0.191373187	2.893109602	1.245019558	5.74516264	4.185124375	1.889532706	4.209692285	5.981563219	6.77813703	1.184157231	4.78536296	5.553794675	3.51010655	9.886335505	8.739878187	6.571691802	8.162615889
TCGA-22-4591-01A	Low-risk	1.604871701	1.635348221	0.517242783	0.716605137	3.846980215	0.84099098	1.476433544	0.420072193	2.552930231	1.951985014	2.85505375	0.530500661	1.362147054	0.561456912	0.105884875	2.197576129	1.158947788	4.46140887	2.997641596	1.31455174	2.965028356	4.802067816	5.421911708	0.786905097	4.164634016	4.442208427	0.430240057	8.439720627	7.451557192	5.234874338	7.381722952
TCGA-22-4593-01A	High-risk	1.52402106	1.806411744	0.798682258	0.883911233	4.969472164	1.498732481	3.2919027	1.431300174	2.636591766	1.122771134	1.937025685	0.18401772	0.993125191	0.445467349	0.035851133	3.719493962	1.237373849	2.93782542	1.628277244	0.793944052	1.633535597	3.801186785	4.37504428	0.820149962	2.022583594	2.389517383	2.003448368	7.11692728	6.046101859	5.164088909	6.711829977
TCGA-22-4594-01A	High-risk	2.60713953	3.034419254	2.4146016	2.640135897	4.208373562	1.759171386	2.536366921	1.368849314	3.665574637	4.212635476	3.395585686	2.297236963	1.416875899	1.618064712	0.150463415	2.988263816	1.807537835	5.47853573	4.525722802	3.949340344	3.546916554	6.134524118	6.353213675	0.349621134	5.097590157	3.107212775	4.62932932	9.829050444	8.854037745	5.586218933	7.725096442
TCGA-22-4595-01A	High-risk	2.108065678	2.174039049	2.039114303	1.395945576	4.623805296	1.050430251	3.143740399	0.324857866	3.635787632	2.608691756	3.883426658	1.114732853	1.500206665	1.064156238	0.207561364	2.034845044	1.562856326	4.93519895	3.803577936	2.366647461	4.138194427	6.028775604	6.470826071	0.748665008	5.246514543	6.340492452	1.303579825	9.511681568	9.036831514	8.322377434	7.802181271
TCGA-22-4596-01A	High-risk	2.693380466	2.120907313	2.844714773	2.626860459	5.334147572	1.636586465	3.472248947	2.21152838	4.414066125	3.996109592	4.36579571	2.175061027	3.892575614	2.838661181	0.219380908	4.014265647	1.757984666	6.50500422	5.424094647	2.826313863	4.693433138	7.165390313	8.125962757	2.92168139	7.008814761	7.442630558	6.71139814	11.33620471	10.19944687	7.565609898	8.380382344
TCGA-22-4601-01A	Low-risk	1.833461438	1.510604396	0.778214304	1.049007151	4.94771256	0.964679883	1.600806299	0.639838457	2.43157283	2.135688039	3.524065416	0.711243922	2.284281075	0.800176099	0.305338201	1.501705341	1.360108546	4.62732895	3.127792777	2.744032354	2.781530974	5.338755859	5.612243416	0.987132087	4.595705623	4.056094343	2.937499196	8.716659066	8.003155079	5.333399456	8.073987481
TCGA-22-4604-01A	Low-risk	2.595223344	2.640536164	2.274596111	1.679580552	5.659754178	1.650364554	4.030871132	1.288634824	3.472141879	3.241820456	4.204956543	1.656912737	3.513150208	1.516317772	0.482482532	3.639886275	3.414745912	5.07464251	4.162113032	1.868674177	4.038340479	6.516332195	6.64090156	0.522536356	5.833566716	6.039508529	4.29947824	9.927857872	9.137898066	6.230469479	8.216956481
TCGA-22-4605-01A	High-risk	1.238813636	1.297063594	1.303143795	1.21734371	5.417276096	0.998846547	2.448385218	0.869393447	2.055342722	2.620033196	3.473096537	0.664013358	2.497181832	1.382236063	0.178204402	2.525510315	1.504048611	5.16021733	3.492049168	1.947767735	3.32941037	5.864893714	6.623242953	0.196734599	4.993400758	5.276734597	1.372418552	9.522475905	8.791219346	6.674187273	7.747404324
TCGA-22-4607-01A	High-risk	1.133788509	1.231687901	1.368042446	1.04350254	4.939077268	0.430705137	2.901185356	0.971814921	2.720374332	2.617844393	3.030508803	1.013476434	0.82894999	0.611012196	0.125143004	2.108889747	1.585514554	4.50557033	3.311028555	1.999856739	2.189341463	4.99993711	5.376571805	0.127602502	4.201380362	4.671260556	2.073901203	9.088600137	8.287867571	6.473531646	7.424373439
TCGA-22-4609-01A	High-risk	3.386870859	3.348526768	2.727755928	2.331423109	5.339522624	1.510058274	3.520838154	1.304044032	4.122737312	4.249308957	4.54807045	1.916376729	2.666502941	1.896270685	0.374499361	3.318333707	2.813542116	5.85377386	4.440123745	2.485558933	4.681866888	6.534282142	7.710453423	2.366321311	4.639815643	5.733293231	5.236651627	10.30018099	8.490594859	7.829619414	8.176869369
TCGA-22-4613-01A	Low-risk	2.835921416	2.451283003	2.06842933	1.413614114	4.793039587	1.096683324	2.303115161	1.063781904	3.312874996	3.820960616	4.321510837	1.383132351	1.895665691	1.858460177	0.487052675	1.930667609	2.318075415	5.55322068	4.636100384	2.374620105	3.900163251	6.55721277	6.928923656	0.563772716	5.484474804	6.274814447	4.401868757	10.1785035	9.133536139	8.323854794	7.757475103
TCGA-22-5471-01A	High-risk	4.528390803	5.444445907	2.721943948	2.628350505	4.568009657	0.55366378	4.009180181	2.328251222	5.076058519	5.602395123	4.874325322	2.907651126	2.311568658	1.811887641	0.456319072	4.039239825	1.794849603	4.41566779	3.56769281	2.151049049	2.728862416	5.363756511	6.739913606	1.680296226	4.72340026	3.578339843	5.080107687	9.584460036	8.477906012	6.012025533	8.684487146
TCGA-22-5472-01A	High-risk	1.694207985	2.310205353	0.429899506	1.333692041	5.008979395	1.774302098	2.759295617	0.438023275	2.35603734	1.998708971	2.600027668	0.607324639	1.076973391	0.27541011	0.318555549	3.080722907	1.198461511	5.38609795	3.7426196	1.483128303	4.045356261	5.815467632	7.005580631	2.195909814	4.633746781	5.173065957	4.315398527	9.709579249	8.639298395	6.863089021	7.837710726
TCGA-22-5473-01A	High-risk	1.491916901	2.153418505	1.106875834	1.150448597	5.022082443	0.821528562	2.386278616	0.354330037	3.848069338	3.18302975	2.65869663	0.54043058	4.376859684	0.425541942	0.046025408	2.358408204	1.681453174	3.89321333	2.606737578	1.18293489	2.533242099	4.358777734	5.544671824	0.434725736	2.50824173	3.012321231	3.185844917	8.296362564	7.246689852	5.223239618	7.187485421
TCGA-22-5474-01A	Low-risk	3.656805431	3.855623468	2.779013942	2.051921237	5.012164601	0.95250305	2.299823173	1.61026722	4.967321356	4.661813232	3.29774689	2.243214598	4.259720194	1.880766227	0.535920203	2.860850876	2.134144143	5.39842818	4.420980993	3.137381957	3.791020275	6.612774002	6.729812283	1.289573374	4.292705843	4.733724519	4.16730177	10.06371371	8.175747569	7.259371918	8.998567842
TCGA-22-5477-01A	Low-risk	2.329652996	1.860533792	1.101728253	0.941511658	4.738118254	0.969209584	1.274195861	0.392697256	3.065436811	2.660073587	3.096378422	0.715994898	4.268237628	0.84202507	0.116961086	1.28467102	3.73392282	4.10202754	2.667987048	0.85449098	2.7498793	4.915018059	5.18144444	0.218908707	4.236354485	3.112624388	3.261642841	8.439447927	7.389380922	5.053246946	6.747549219
TCGA-22-5478-01A	Low-risk	1.402125527	1.378220699	1.318259315	1.1682981	5.389449633	4.321234709	5.260927386	0.397969888	2.725698405	2.00665213	2.611327956	0.7463679	0.837410818	0.932691793	0.163204711	1.970342457	1.596537477	4.46170535	3.114815336	1.607243627	3.116235729	5.476051667	6.127916108	0.879529146	4.224463404	5.086589626	3.218285821	8.994562281	8.08650687	7.349345256	7.550574906
TCGA-22-5479-01A	Low-risk	2.010222205	1.801971774	1.131306221	1.131475546	4.950091426	0.541466644	2.827361409	0.399060529	2.991895057	3.508626549	3.231944781	1.058449146	2.853247874	1.215705556	0.182903199	2.321595947	1.478534497	4.26870036	2.64451893	2.10618451	2.219058941	4.670290002	5.470111421	0.336008486	3.93561244	4.498594745	2.145166623	8.295773707	8.02867171	6.674540453	7.331939006
TCGA-22-5480-01A	High-risk	1.918813132	1.667803785	1.799386414	1.861785682	4.394064033	1.937583357	2.704419299	2.888544557	3.544822605	3.157473416	6.017844039	2.0504994	2.824064099	2.401826424	0.15892856	4.492404191	4.635328018	5.97683523	4.286936757	3.393121336	5.61735798	7.462365412	7.869207798	0.67187815	7.157942868	6.903030935	5.197431636	11.02654562	9.872500275	8.750723252	8.479440202
TCGA-22-5481-01A	High-risk	3.109729236	3.369471694	3.143069061	1.656470296	3.451460621	2.217208741	1.208784027	0.482316179	3.910171392	3.789306978	4.383467573	1.675428013	3.763159457	0.909780208	0.143757728	4.77188086	4.976718905	4.5962476	3.382583908	3.696046901	3.507420233	6.059927127	6.319267065	3.809597331	4.304322421	6.488094251	2.490888795	9.743817413	9.039525596	8.621137744	7.294233001
TCGA-22-5482-01A	Low-risk	0.852657434	1.044568553	0.375302624	0.497070696	5.740650632	0.592762764	2.843599108	0.89986095	2.355075685	1.779690058	2.269873923	0.258383861	0.932366288	0.279671926	0.057707569	2.089041389	0.944619368	2.8948714	1.775877036	2.149940845	1.592303186	4.02635866	4.602942431	0.04599285	2.776337952	3.170866867	2.581014434	7.566434217	6.280596438	4.58461294	7.113157836
TCGA-22-5483-01A	High-risk	2.500922745	2.060178959	1.119095599	0.952444953	4.943489908	4.364321992	3.747373483	0.200225857	3.733774988	2.833986962	2.266462758	0.85323934	1.28540992	4.148742442	0.167094813	2.343443661	1.792665657	4.44771421	3.669910141	1.021191149	3.163202756	5.558690908	6.119873879	1.086878157	4.308859757	3.389969429	3.357314378	9.343888845	8.041745055	5.860854193	7.104005747
TCGA-22-5485-01A	High-risk	1.162648764	1.104267579	0.275697035	0.633837956	4.433039397	0.770632506	1.988425433	0.704621061	2.287764514	1.640521461	2.89848934	0.431751666	2.283683244	0.378399649	0.124475595	1.386341776	1.326520189	4.46864959	2.981369963	1.235767604	2.905153848	5.028617233	5.804410183	0.162480622	4.181516555	4.897098352	3.138527718	8.63877908	8.219526643	5.461789989	7.021601988
TCGA-22-5489-01A	High-risk	2.960460618	2.860848459	2.436344294	1.74561478	4.838677211	1.598324293	3.430426141	4.431054515	3.673523271	3.647285037	5.6497011	1.937665859	2.939902843	2.441311575	0.593995343	3.878774978	3.251971953	5.03245531	4.113792378	3.731343869	3.897733514	6.138067604	7.091726016	1.940691095	5.572462766	4.27231908	5.020723079	10.09884483	9.192564625	6.577895309	8.360907557
TCGA-22-5491-01A	Low-risk	1.805716936	1.563553847	0.87000225	1.128510843	4.457741587	2.215842477	1.406767714	0.357544453	2.759428081	2.102823523	3.373785093	0.669549016	1.725637461	0.768145824	0.070603315	2.417922622	2.153935552	3.96762653	3.067123917	1.025274393	2.190909996	4.604095077	5.025391418	0.280932676	2.998614623	2.596959783	2.622318109	8.476885758	7.078483621	5.129802538	7.016717549
TCGA-22-5492-01A	High-risk	3.00728232	3.030419378	2.641808443	1.946786632	5.123382216	1.966536205	3.524318305	0.977548307	4.89573164	4.188150639	3.408429783	2.197749952	2.156125489	2.018612108	0.26402405	2.898778161	2.236013382	5.34068547	4.245723975	2.007165959	4.099599872	6.54783077	7.182900947	1.558954267	5.152479704	4.607071011	4.708508647	10.02237809	8.881273195	6.972369352	8.247671705
TCGA-22-A5C4-01A	High-risk	1.44430227	1.481474235	0.7969646	1.954472156	4.099288497	1.084555288	2.424542408	0.321300263	2.652638191	2.240810188	3.201133645	0.784609384	0.90528131	0.744221663	0.088560058	2.345542213	1.325550486	4.08242316	2.560315851	0.773726937	2.434255971	4.783915738	5.378954201	0.227560539	3.594275415	4.213040034	2.597143035	8.268826171	7.037752213	6.589772529	7.676785554
TCGA-33-4532-01A	Low-risk	1.124007025	1.402314916	0.587293885	0.618689371	4.07847274	0.678964774	1.550556739	0.268127938	2.695357997	2.0360119	2.483412634	0.65100704	1.195208559	0.563045971	0.082151033	1.791650187	0.73302634	3.42308634	2.046178319	0.776456864	2.292446048	3.896666975	4.751263103	0.4267195	1.912732977	2.633399925	2.263492168	7.484981818	6.199417935	5.232873492	7.035146253
TCGA-33-4533-01A	Low-risk	1.950194332	1.817321848	1.044850544	1.697151238	5.236419913	2.477517159	4.979284096	0.980780345	2.051972897	2.306732982	3.627267452	0.556005541	0.75648451	1.50142218	0.041992358	3.884738911	1.754189126	3.55506236	2.446765745	1.478517608	1.813497639	3.706640141	5.569850933	1.0955808	3.689516098	4.094990618	5.017752688	8.296816976	7.266774069	5.604229559	7.040298604
TCGA-33-4538-01A	Low-risk	1.959346843	1.494181613	1.10298153	1.071131322	4.214962781	0.507965481	1.969119787	0.828668001	2.855021829	2.31524221	3.167741606	0.775631349	4.128547208	0.810440322	0	3.837192626	1.689444223	3.65031988	2.398069444	1.887566667	1.741329829	4.350395915	5.224549922	0.606520921	3.600403613	4.767352572	0.754594399	7.899334289	7.293164483	6.156069805	7.410559353
TCGA-33-4547-01A	Low-risk	0.730258699	0.749393736	0.744240105	1.319294969	5.465033106	2.561707121	3.496354096	0.806946942	2.174016954	2.323719997	2.375978476	0.7304942	0.895321517	1.026398779	0.148197432	5.273944093	1.740050266	4.44402353	2.742487951	2.238322677	2.880647191	3.955672559	5.730740077	1.064737321	3.428555245	3.173250218	3.246089017	8.500500963	7.551618727	5.351617806	7.15939271
TCGA-33-4566-01A	High-risk	3.262609357	3.835562067	2.039532231	1.149937665	4.460684807	3.710913829	2.013723226	0.706959622	4.865063314	4.742373888	1.811517837	0.937715955	2.212363549	1.371118906	0.101067311	3.618100427	0.512815542	6.70217243	5.018345538	3.11906366	4.068763457	6.414529944	7.621267469	2.869314041	5.898510606	4.477858079	5.148486084	11.02709889	10.10230076	6.53482111	7.95114912
TCGA-33-4582-01A	Low-risk	1.317313441	1.230769657	0.342819373	0.846737681	4.002434731	1.986831483	0.952742155	0.184094281	3.036195703	2.517425799	2.993300833	0.358633673	0.289377029	0.367023329	0.133188801	1.32121902	2.358246133	3.19380791	1.612650034	0.819636296	1.209191305	2.370158557	4.483045885	0.767125347	2.844144372	4.204170814	0.492272153	7.266021364	6.694741737	3.534040948	7.552366548
TCGA-33-4583-01A	Low-risk	2.690225651	2.868674797	1.669934063	0.757449614	3.788864814	0.192211279	1.515529388	0.226919299	5.10210671	4.21065621	3.584275029	0.710724415	3.948109954	0.566500743	0	2.177842752	1.349537004	3.16973308	1.802455704	2.364152738	1.195962047	3.637424132	4.460240113	0.493469327	2.507525821	2.070985421	2.188853662	7.485947554	6.483949751	3.966242067	7.855171559
TCGA-33-4586-01A	Low-risk	0.683873583	1.212516517	0.603294216	0.54915087	4.164044887	0.633127621	1.538291221	1.1997013	2.492198309	1.308191118	3.079690631	0.305248991	3.682063788	0.227597698	0.033893346	2.27422638	0.875768424	3.31343002	2.061635626	2.684134278	1.623212918	3.077639002	5.004899612	0.841951251	3.156865655	3.435899737	2.039573331	7.721054795	6.806154395	4.5778324	6.329137362
TCGA-33-4587-01A	Low-risk	1.266281665	0.925927518	0.896552918	0.369756987	2.863800618	1.260717712	1.954720324	0.587259895	1.736147835	1.780684564	2.972610524	0.47013715	0.866496723	0.561013521	0.148853534	2.277773544	4.842818682	3.29879347	2.261699468	0.757801777	2.282057085	4.461192618	5.434329075	3.393290202	3.699997243	3.053840859	2.746435861	7.732740234	6.622085417	4.384288116	6.905680073
TCGA-33-4589-01A	High-risk	3.04192071	3.233898045	1.198526383	1.747794721	4.844862997	0.600440429	0.821994489	0.715073547	5.771965592	4.130594066	2.411982848	1.005783046	3.18585879	1.08750632	0.086207288	2.068525892	0.273991561	6.23880648	4.705419119	2.357470936	2.563631158	6.065963087	7.058294222	1.979938595	5.158331383	6.767564481	3.59873824	10.92961717	10.53824924	7.16475007	9.757802098
TCGA-33-6738-01A	High-risk	1.405976626	1.335198948	0.893925867	1.457672325	3.669518694	0.21032635	1.648615387	0.189907612	2.05834	1.954845656	2.411289324	0.907962124	0.635518656	0.55457415	0.162670997	4.918324923	0.959666461	5.08438933	1.84568814	2.300160228	2.766794362	3.989622372	5.158306889	1.44698399	2.977490987	3.714858523	2.075211608	7.29031055	7.164688189	4.590073131	7.298725119
TCGA-33-A4WN-01A	Low-risk	1.220342029	1.011828333	1.064887395	1.185120138	4.000508181	0.489188405	2.102962563	0.204582755	1.794339728	1.561620624	2.637252089	0.814946099	2.219841426	0.986059518	0.040853966	1.869448536	1.611589856	3.85323711	2.432971457	2.036319043	2.369814399	4.179915793	5.039871848	0.125907838	3.330583365	4.524660187	1.232062769	7.716240647	7.144778028	5.959546905	6.91229735
TCGA-33-A5GW-01A	Low-risk	0.383443774	0.357064198	0.034638296	0.336185244	4.736382071	0.657830606	0.995490022	0.309190946	0.446502912	0.491159206	2.136827848	0.160022191	2.333378745	0.112340958	0.042700557	2.114205843	1.810877923	3.14100791	1.169824965	0.815357512	1.456775235	3.32242493	4.225099411	0.415565108	2.017367182	3.237723701	1.965866367	6.488489857	6.101632652	5.269619799	6.72593565
TCGA-33-AAS8-01A	High-risk	1.042286701	0.964437044	0.716541894	0.679082969	4.374777649	0.587262726	0.947916046	0.669029578	3.044118663	1.949680603	3.053648486	0.868722097	2.276875269	0.92835159	0.047025561	0.938319336	2.373828662	3.75620118	2.203743105	1.924833637	2.199184406	3.464685744	5.024812555	0.25971607	3.260074527	4.423583495	2.028991052	7.468194756	6.955423044	4.702105604	6.272000929
TCGA-33-AASB-01A	High-risk	0.663883413	0.422893232	0.064674596	3.113588933	4.534504208	0.286998597	1.3561834	0.460277079	1.522075873	1.225989643	2.319818197	0.587121359	0.385868343	0.36581673	0.060060699	2.191038312	0.735021237	3.31339915	1.306207337	1.106066644	2.003514487	2.788223656	4.431709713	0.490471704	1.991755918	3.503002087	2.089710174	6.740412228	6.273215433	6.00320183	6.386456159
TCGA-33-AASD-01A	Low-risk	0.935060975	1.38475744	0.079626567	1.985573311	6.222567752	0.664105915	1.965086416	0.239678019	2.660247058	2.348060475	2.602307776	0.676647142	1.286877961	1.071078484	0.059478784	1.465988577	0.847715705	2.66856985	1.275044274	1.149193587	0.74420408	2.708469411	4.188782278	0.263575137	2.699736649	3.706165568	1.348410836	6.597947146	6.338673819	3.613786344	7.852733023
TCGA-33-AASI-01A	High-risk	2.72136551	2.607612915	2.247792631	1.197741376	5.718832974	1.363794483	3.380347787	0.57175834	3.331526108	3.263169705	2.89294649	1.728322067	1.346668147	1.624145512	0.169663293	2.092204414	1.047087056	4.35981165	2.880099283	2.237785073	2.93188383	3.968022135	6.330352446	1.785808943	3.694877846	3.938817082	2.886987565	8.369918752	7.245357952	5.631962293	9.041782345
TCGA-33-AASJ-01A	Low-risk	1.673200893	1.557194676	0.673858704	0.870314828	4.8111339	0.654347734	1.369371383	0.686665642	3.452118702	3.136681904	3.731336124	0.874096712	3.615248556	0.682514226	0.024483445	3.932253403	2.334537028	2.71337387	1.52463922	1.70393989	1.274703128	2.242583183	4.064536884	0.392277783	2.726848506	3.663410678	0.546842593	6.396219215	5.911506757	3.409556338	7.125940272
TCGA-33-AASL-01A	Low-risk	1.51958922	2.704380317	1.471028762	1.65243771	4.801489561	0.215491374	1.239328344	0.551881265	3.447584534	4.042742262	2.376372994	1.145511591	1.89110723	0.645345257	0.027462311	1.23348408	1.004460318	3.4578567	1.681376141	2.626568523	1.168060594	3.431822398	4.507677146	0.166114758	3.179753704	4.080317762	1.629497787	7.076281028	6.806501154	5.832876427	8.089804298
TCGA-34-2596-01A	Low-risk	1.756450079	1.390262261	1.712606545	1.890520762	5.419920249	2.837719847	2.305106493	0.360433538	3.557015322	2.112581578	3.166100807	1.436674745	5.257036748	1.126810918	0.141853794	2.79991399	2.060509512	4.07652287	3.156073634	3.02847684	2.680986064	5.322333359	5.60435881	0.31734497	3.852957612	2.601031793	3.289158939	8.719573022	7.583009555	5.334590953	7.313159563
TCGA-34-2600-01A	High-risk	0.948494459	1.520136893	0.657094611	0.956073055	3.499788299	0.473912988	0.939637075	0.66173824	1.678798063	1.467415176	2.99407683	0.4375404	0.531272624	0.317861958	0.167916707	2.133290897	4.099184641	3.10011326	1.752130386	1.155798477	1.577276877	4.048617417	4.63458355	0.271233717	2.46166687	3.024874539	2.605153095	7.302481343	6.822417677	4.850061363	6.954443403
TCGA-34-2608-01A	Low-risk	2.475878897	2.645910108	2.912698287	1.892313591	5.762780816	1.686141632	4.01787233	0.929435877	3.985693618	2.808057754	3.60268743	1.265839143	1.500779186	1.245621352	0.119214093	3.030455753	1.650256016	5.87023557	4.9021074	3.191253888	4.255097862	7.075046597	7.356634417	0.647585495	4.657039729	5.211184034	5.377904301	10.8817714	8.945466545	7.872997285	8.341364474
TCGA-34-5231-01A	High-risk	2.795989022	2.304646705	1.639941328	1.183141802	5.243751849	1.208089013	2.51836903	1.156481881	3.168274361	2.797002302	4.506963478	0.970689699	1.223771172	1.304377936	0.187221114	4.610982045	1.454620796	3.81565673	2.552307903	2.164206942	2.133511642	4.369216402	5.228552364	0.802434468	4.23014315	4.373986464	3.805363668	8.180087708	7.412453477	4.901034289	7.429989034
TCGA-34-5232-01A	High-risk	2.537495917	2.214486898	3.159808007	2.355502047	5.481482505	0.605598837	2.607140501	1.501383014	3.736869151	2.905410232	4.53001363	2.01451545	1.581661591	2.999607263	0.149815622	3.487053334	2.634501377	5.54105466	4.182409593	3.327398777	4.152876819	5.012291288	7.4805573	2.953449321	5.845307943	4.595807018	5.64985213	9.663989272	9.087125323	6.264434344	8.211580128
TCGA-34-5234-01A	Low-risk	3.488473425	3.650991099	3.982920577	4.043284468	4.492958767	1.203127203	4.086659657	0.984220971	5.674446119	4.080297594	2.998469891	1.306178513	1.27977044	1.715729026	0.360927629	2.882279958	1.156040148	6.13244389	6.029924676	3.350017444	3.990539094	6.692491642	7.440016727	0.636599397	5.359165697	6.823848365	4.131345158	11.42367383	10.2900512	8.538476368	8.352975171
TCGA-34-5236-01A	Low-risk	1.447875055	0.972138565	1.312333294	3.009768054	5.565749058	0.865451523	3.840004676	1.052802015	1.959732052	1.753735431	3.977884836	0.76576182	0.946581204	1.206404307	0.152335433	4.01427581	0.937517479	4.72082336	3.257637909	1.733043489	2.625932816	5.145118593	6.59694927	1.73967129	4.952087556	5.676734484	3.514003904	9.38971493	9.061954787	7.823540164	7.308358133
TCGA-34-5239-01A	Low-risk	3.707841056	4.199930561	2.986257966	2.099884811	5.220789335	3.241550264	4.022056664	0.89354533	4.209481811	4.413432534	3.330859401	1.908748012	2.596912495	1.645394073	0.168558802	5.776887851	3.275920719	5.21370171	4.256768417	2.853848897	3.817167559	6.547145938	7.169567888	1.867709517	5.498863175	5.711444331	5.824743151	10.14327907	9.213207753	7.90349998	8.085567152
TCGA-34-5240-01A	Low-risk	1.636949352	1.763751279	2.011687401	0.924399208	3.129251692	0.462850532	1.99977432	0.053113461	3.014929476	2.002438517	3.191340895	0.333596992	2.874642793	0.289664231	0.086597313	1.358929648	1.605890493	4.0500069	3.731573325	2.365243487	2.250923389	5.149147891	5.669379945	0.069157102	4.651143566	5.183555939	1.29213038	9.17530254	8.23717532	6.652005095	6.619894316
TCGA-34-5241-01A	High-risk	2.778791851	3.12756269	2.885551619	2.446439629	5.950382752	1.511245408	3.372296701	1.986236397	5.468153717	3.818459733	2.310775813	1.194285003	1.432635807	1.529245069	0.200754898	2.314611921	1.297041473	4.94587821	4.244559091	1.880158059	3.061984844	5.628837633	6.759908817	1.922308348	5.141003912	6.375349529	1.191214546	10.18676885	8.948931963	6.266686647	8.733923677
TCGA-34-5927-01A	Low-risk	1.077111061	0.847344056	0.584682206	0.675101328	3.919574269	1.347385693	2.987321902	0.465018022	2.338776661	2.375044008	2.308282877	0.622255865	0.494481994	0.410982648	0.120180843	1.965427389	3.861746994	3.17479226	1.83919311	1.025620408	2.047850542	2.822483264	4.811346367	0.893822993	3.123037829	2.106713141	2.169870927	7.26607903	6.601724349	3.907822039	6.577545205
TCGA-34-5928-01A	Low-risk	1.964715019	2.251604695	1.315115131	1.390984157	5.924100511	2.605751557	3.822918643	1.464124356	2.68967699	2.768742929	3.161493364	1.225518219	1.276154613	1.089469447	0.100124596	3.526038752	1.331703327	3.79381952	2.601774884	2.01109004	2.793952171	4.572697016	5.824289376	1.288774688	3.598593887	4.126429809	3.165166005	9.124054863	7.251720739	5.421593341	8.40008922
TCGA-34-5929-01A	High-risk	1.162141718	1.250008751	0.837461983	1.082517466	4.191746223	0.709567043	3.026271087	1.432612264	1.736100627	2.583228645	5.269531971	0.906414834	1.176547577	1.032382182	0.375216387	4.377029252	4.948700911	3.67908701	2.507424154	1.630547324	1.886961001	4.463482744	5.176943066	0.761731088	2.568325818	2.65094934	3.011464043	7.707368942	6.634569613	5.502232267	7.247215603
TCGA-34-7107-01A	Low-risk	1.479376977	1.521491838	0.733496588	1.026524931	6.044318496	5.974350769	3.288726243	0.394925449	2.123099922	1.933993714	2.990677623	0.880982798	3.798306568	0.867914592	0.146462337	2.206093561	2.693015749	4.13858327	3.008680349	1.345898358	2.892695576	5.202498705	5.607535122	0.316166121	4.184335694	4.635527203	2.757462442	8.247467064	7.70371598	4.761457755	7.275165568
TCGA-34-8454-01A	High-risk	2.916652771	2.696248093	1.963593378	2.320283537	5.816194519	1.248783889	3.443618546	1.466546044	5.183530114	5.076326902	3.916018606	2.20144817	1.46461859	3.033486867	0.150662656	4.699024719	1.736373081	5.43680627	3.665752948	2.075166719	3.562193338	6.07008994	6.688463704	0.560053176	4.877126164	4.458485006	4.393742765	9.408332131	8.662085488	6.179302125	8.896769425
TCGA-34-8455-01A	Low-risk	1.628849874	1.61176783	1.149171827	0.696701662	6.142257849	0.9997892	2.961101383	0.639191558	2.682529375	2.143573794	1.798870717	0.646433189	0.976667442	0.635470822	0.227846097	2.888288078	0.935661245	4.04163102	2.013865386	1.004106786	2.834020056	4.220451747	5.097357912	0.346642458	2.81003743	3.051863232	2.658577903	7.532631016	7.087983649	4.674610262	8.000168519
TCGA-34-8456-01A	High-risk	2.04332993	1.419735764	0.794829104	0.687463071	5.062109678	0.95501925	1.92838057	0.54491019	1.737805768	2.422493745	3.15685734	0.972021536	3.020586044	1.345941268	0.148153742	1.936829764	2.823384466	3.8391856	2.517750007	2.152139554	2.404106415	4.362160896	5.423540881	0.31076395	2.54059557	3.230446524	3.219852731	8.056687641	6.520011635	5.484715666	7.351058734
TCGA-34-A5IX-01A	Low-risk	1.63729925	1.560462245	0.734860699	0.42580911	3.721201194	1.927097418	4.063777642	2.19574431	2.877930488	2.518574584	2.95498408	0.670812075	1.331998179	1.065666041	0.101637299	1.234832383	0.671374465	3.74133184	2.086077569	1.758007572	2.252822018	3.618809556	5.103813577	0.577690101	3.080177581	3.973692265	2.626800917	7.696382284	6.654429541	4.797852781	6.646548436
TCGA-37-3783-01A	Low-risk	3.943113553	3.805780705	2.737818443	2.778030345	5.007512312	0.598611996	3.533890747	0.452480956	5.40120808	4.77216643	3.678927763	1.601710268	1.710993794	2.459455965	0.210171897	3.163721252	0.571341771	5.5113607	4.949882481	1.916996534	2.245832411	5.879101598	6.383962137	0.431404532	4.146338902	5.345364694	2.764338811	10.79275963	8.937590082	6.536168573	8.270551669
TCGA-37-3789-01A	Low-risk	3.052242485	3.189643042	1.284867704	2.611614193	4.434378668	1.543424132	2.031957137	2.054308971	4.530037498	4.619622345	3.378004503	1.625764643	1.592578638	2.347339728	0.293143474	3.109643261	0.625171053	5.2604071	4.737673322	1.82971187	3.106779241	5.744023665	6.079795874	0.83914476	4.182483786	5.536003731	3.601480723	9.825977582	9.290217149	6.145372991	8.557432006
TCGA-37-3792-01A	High-risk	3.337869398	4.032766255	2.49800884	2.592807845	4.76409589	0.759134402	2.501067904	6.64162029	5.655681101	5.070641716	3.629052194	1.607211581	4.583853796	2.71748129	1.767877085	4.971984058	0.776619335	6.08744895	5.297063825	1.563316413	3.420300665	6.6821955	7.059665157	1.406732671	5.976062654	7.359160428	1.358068706	10.54717771	10.56691799	9.617541394	8.360782683
TCGA-37-4130-01A	High-risk	5.40010786	5.958003167	4.249164893	4.924181471	3.48885322	1.112782299	1.539063169	1.169131651	7.458874927	6.81109922	2.993181354	2.706750107	1.843072875	3.491048742	0.738966241	2.385586433	0.608309586	5.76118423	5.870167372	2.890039044	3.47150526	6.917689949	7.090153398	0.602220454	6.087788452	5.728481716	3.557010911	11.72067988	9.985972877	6.777531793	7.97327516
TCGA-37-4132-01A	High-risk	3.701623969	3.05880223	2.476143062	2.628505262	4.546403162	2.617191174	2.131464842	0.544475642	4.488357116	4.196282051	3.980064435	1.749628981	1.743111342	3.90865933	0.330158636	1.549059098	2.300815295	4.7954129	4.318072061	2.791713427	2.99317007	5.344758235	6.168667055	1.176772511	4.288328701	4.206917586	3.653653188	10.02965808	8.322306137	6.046977739	8.149164693
TCGA-37-4133-01A	Low-risk	2.542778992	2.744089485	1.756963712	2.402713958	3.970473169	0.366774755	1.236646065	0.31118608	3.796118005	3.314857887	2.777968043	1.269414853	3.72337314	0.946155204	0.238249609	2.003062964	0.690041542	4.53004846	4.04399867	2.357774808	2.354548275	5.12764693	5.787486498	1.037383415	3.058523923	3.3864847	3.065156575	9.700552783	7.292567428	5.996789595	7.625079881
TCGA-37-4135-01A	High-risk	1.77625859	2.54698955	1.372046659	1.60148839	2.841386792	0.495916385	0.88020132	0.482884475	3.012459702	2.832901869	1.931947686	0.554099735	0.878720814	0.621769919	0.361537392	3.916519642	2.469210718	4.30931481	4.117842092	1.481801615	1.978852165	5.157226657	5.31799032	3.438207917	4.282580099	4.650398025	2.822363488	9.418636165	8.520076679	6.86327135	6.950503803
TCGA-37-4141-01A	High-risk	3.765827469	2.378216695	2.324460599	2.32179428	5.16574145	4.215784209	2.633838999	0.537069085	3.364703387	4.066725899	3.214908911	1.609833577	1.679927127	1.359394184	0.361391093	2.92004792	0.643115332	4.93411058	4.090940623	1.79024678	3.171790007	5.922111335	6.271959272	0.755423216	4.495201814	4.887853936	2.994322138	9.729927245	8.167502405	6.259844199	8.063602742
TCGA-37-5819-01A	High-risk	2.400447432	2.908099815	2.609303129	2.336978195	4.110497061	1.360689133	3.586871887	0.188641801	3.527486378	2.45728974	1.687444649	1.286716569	0.786266493	1.177667324	0.161576721	2.264621444	2.165557063	4.2769413	2.820501597	1.962793158	2.207274351	4.814467348	5.408126844	0.322901659	3.501795518	3.498913729	2.176657531	8.266646559	7.157967289	5.216451243	7.070884077
TCGA-37-A5EL-01A	Low-risk	1.531015939	2.294962477	0.670578992	1.15627955	3.64464104	0.839181614	1.622714904	0.123112656	2.944617424	3.493624091	2.54959294	1.325771759	0.284590583	0.72200891	0	2.721378516	0.561826972	4.49723592	1.850027342	2.324486213	3.50613972	4.882210634	4.504664842	0.087067616	4.231806652	5.330559254	0.460774448	8.460816726	8.17311229	8.442674583	8.419398053
TCGA-37-A5EN-01A	High-risk	2.291240605	2.239004469	1.843369815	1.567958803	3.828900117	0.783197343	2.75256197	0.393467658	2.84631814	2.675337221	2.844960918	1.30738537	1.960156701	1.608401033	0	1.502479721	1.662872458	4.09298097	2.837693096	2.405738696	2.5060092	4.431794439	5.722221029	0.907537446	4.104704305	4.167830111	3.51744648	8.305661384	7.550170722	5.183466027	7.274761043
TCGA-39-5011-01A	High-risk	3.387457526	3.807727117	2.982145142	2.65765623	5.147122132	1.241142346	2.422662718	1.519779026	6.385701394	4.343461914	3.681379408	2.57449454	2.534807646	1.55272617	0.487297401	3.828680495	0.80560037	6.72189928	5.327492768	2.409272844	4.19632809	7.166548433	7.773503642	0.594841664	5.49319664	6.794655412	7.547582492	10.72140803	10.09735469	6.975402837	8.804388012
TCGA-39-5016-01A	Low-risk	3.200573739	2.615066324	1.730700705	1.784725847	4.951723614	0.70483817	1.702584496	0.272355883	4.068311882	3.533414414	3.638623243	1.506890225	5.011374882	1.578254927	0.292012764	3.132607012	2.015764477	5.11922134	4.3079901	2.627551226	3.672803823	6.315983842	6.870335439	1.417883352	5.613257766	4.944797338	4.047219516	9.826192287	8.857932633	6.57033328	8.25407808
TCGA-39-5019-01A	Low-risk	2.384518568	2.028271928	2.644039487	1.723155682	5.630138106	1.5670249	3.063181958	1.474480735	3.353491727	2.341397676	4.087193902	1.260159613	2.123501996	1.266808959	0.070560555	4.299433281	2.117700974	4.79487073	3.779673079	2.535217098	3.111022157	5.653272498	6.561418732	1.438727285	4.390754372	4.78523885	3.875331694	9.507789504	8.178617063	6.3774894	7.672957419
TCGA-39-5021-01A	Low-risk	3.058334354	3.318260204	2.297654866	1.910321867	5.852516301	0.818852898	2.555860796	0.718720169	3.68766228	3.572259997	4.042764532	1.516811606	2.71287738	1.800254084	0.231804944	3.520988777	1.775138851	5.15315853	4.21150946	2.765157791	3.326311377	5.564668798	6.818490513	1.656340875	5.812136672	3.428977919	4.283280584	9.684664947	9.109357803	5.375909336	7.63182749
TCGA-39-5022-01A	High-risk	4.17145981	4.544366711	3.320819355	2.986385168	5.1315235	2.190618167	3.331464397	1.081783029	5.70201081	5.115104702	3.72310578	2.982598466	3.21695293	2.455498567	0.501194287	3.068154808	3.126191288	7.16003566	5.477792541	5.098175429	5.721034946	8.005053443	8.522919129	1.357386023	7.666525677	7.908271556	4.019476047	11.41031839	10.68985919	10.26340108	9.276948903
TCGA-39-5024-01A	Low-risk	1.755016946	1.294652687	1.453921966	1.43003566	4.451938236	0.960074894	2.212162967	0.556974636	2.688676407	1.789246949	2.689593044	0.847192436	1.095848293	1.216885066	0.012405988	2.473680279	0.951881929	4.46658617	2.789525983	2.031164005	1.977772734	4.626170523	5.871350467	0.975673369	2.887526204	3.314794429	3.554134889	8.843512754	8.169812391	6.083781911	8.09474363
TCGA-39-5028-01A	Low-risk	2.183938299	1.925556491	1.319197484	1.449930541	5.210657291	1.345152133	3.167820667	0.968509728	3.510044199	3.198218319	2.681792689	1.30464398	1.761495633	1.416202265	0.10849779	3.378394189	0.925548039	4.82391304	3.490439115	2.786447281	2.556558681	4.987731437	5.759856444	0.194915484	4.043874027	3.510971241	4.153246306	9.088165226	8.561065112	5.178567095	7.966524817
TCGA-39-5029-01A	Low-risk	3.113549453	2.916128057	1.182752404	1.668703693	6.61341408	0.985856831	3.318162074	0.71689796	4.391142214	3.931643934	3.14153747	1.754292999	0.901004023	1.287899155	0.239003677	2.153423547	2.015390561	4.66093345	3.247489525	1.987160337	2.724610907	5.643195525	6.179993184	1.25658564	4.570194487	3.780495808	3.900612788	8.959425433	8.215639897	5.502240223	8.599413516
TCGA-39-5030-01A	High-risk	3.985848167	3.931346923	3.038753641	3.017388316	5.124731067	2.373239891	4.450635651	2.37130102	5.414416271	4.834680182	4.54716104	2.841416596	3.006659789	2.928540887	0.518517773	5.286273605	3.70302741	6.14347343	4.888313801	3.739157361	4.460621143	6.682521769	7.579772386	1.89847847	6.072630917	5.766965332	5.40339379	10.81949563	9.405213407	8.032909126	8.693695016
TCGA-39-5031-01A	High-risk	2.628793275	2.356092857	2.002240561	1.778097201	5.483121842	4.068534987	3.769579562	1.558881176	3.22294781	2.933249972	4.365059	1.481811893	1.539765431	1.910440794	0.175223697	4.260601092	3.200104464	5.26447795	3.849572985	2.845743569	3.925875025	5.613270225	6.64999979	1.855813646	3.733776099	4.441207758	3.994058785	9.573342927	8.01829203	7.11596877	7.898916386
TCGA-39-5034-01A	High-risk	2.100547282	1.810602158	2.060657856	1.150756989	3.843513094	0.655310703	3.650498456	0.170055342	4.502379224	2.966594168	2.105495172	1.187112651	1.198574522	1.000990603	0.02946963	2.603821987	3.211165578	4.86967372	3.281141941	2.367719275	2.493548432	4.817532979	5.815074849	0.33581244	4.836282482	3.583522243	3.682337004	8.65521464	8.096558043	4.908701477	7.379290108
TCGA-39-5035-01A	High-risk	4.019554544	4.323874663	2.467389417	2.048996877	5.125510218	0.647759786	1.73309579	0.47203539	4.960693266	5.551327426	2.669362962	1.936431796	5.234497672	1.600610973	0.051700618	4.946398815	3.110736404	6.16139507	4.55957145	3.472541617	4.558405273	6.663588461	7.424490158	3.404087039	5.217210605	5.645951026	5.380962333	10.80028914	9.663991685	7.447293981	8.643035682
TCGA-39-5036-01A	Low-risk	2.20956802	1.669120948	1.022713224	1.339858094	4.489132505	0.885158797	0.940040963	0.402897998	3.270339963	2.054212812	2.897094805	0.861812494	2.027019266	0.482658155	0.048253064	1.869531031	1.179605284	4.10811782	2.465630256	1.498247022	2.109726513	4.751946905	5.417533803	0.130258585	3.051853061	4.344570067	2.56044165	8.113099507	7.455359832	6.765078192	8.201251207
TCGA-39-5037-01A	Low-risk	0.678549179	0.406256518	0	1.726542388	4.091978068	0.205962037	0.873621612	0.839527311	0.853824572	0.860724061	3.259234063	0.011679544	2.081829755	0.314017666	0	3.969551933	0.937094246	3.10804087	1.441759409	2.44095641	1.560125074	3.393636266	4.608929195	0.118915514	2.141894463	3.495343874	3.821907656	7.02130473	6.403018006	4.075599702	6.144329093
TCGA-39-5039-01A	High-risk	2.339482732	2.221262071	1.974594612	1.725713044	5.853128594	2.278338336	3.612840483	0.344516944	3.315155133	2.122539644	3.118820047	0.587994618	0.865596403	0.337322004	0.059184735	2.299605534	0.96902153	5.50529037	3.749275141	2.457852579	4.191097004	6.154721954	6.846192387	1.385225114	4.027290087	5.242469947	3.421725564	9.488302858	8.983921439	5.925745815	8.016102381
TCGA-39-5040-01A	Low-risk	1.509513522	1.359096424	1.205330252	0.919616851	3.31866333	0.892229212	2.014579699	1.915861008	1.740057039	1.854990431	2.651256427	1.030633648	2.35688307	0.916566391	0.122287368	2.369426544	0.788548943	3.60552443	2.419574539	1.615112257	2.303854688	4.494307685	5.087956605	0.049780265	3.321206427	2.925008301	2.682997922	7.79256212	6.792817574	5.165283002	6.858107737
TCGA-43-2578-01A	High-risk	2.58472321	2.460862102	1.294724739	1.459934631	4.213914138	3.976927428	2.297666499	0.952560012	3.090900701	3.55175801	2.415573079	1.659304119	0.921904745	1.424509917	0.236693061	1.898578678	0.958299479	5.13478656	3.523449306	1.658137025	3.871462403	5.634849348	6.684080931	1.341935314	4.099515697	4.757829608	4.292344139	9.441383959	8.213878878	7.047606846	7.899212019
TCGA-43-2581-01A	High-risk	2.495080816	2.383420517	1.532293751	1.343182595	5.526519048	3.435869182	2.01792995	0.854069355	3.512660941	3.759225342	3.61925699	2.444356827	1.596996144	1.492697568	0.241181593	5.003560197	1.10575188	5.51326351	4.268721004	1.307275528	3.779640665	6.754793239	7.083404224	1.400714687	5.51445344	6.128125073	4.465774491	10.10080446	9.376667354	7.188732327	7.800442031
TCGA-43-3394-01A	High-risk	1.246390702	0.769775328	0.798685259	1.866937018	3.9578798	0.958191744	1.808377912	0.337354675	1.939299037	1.564919784	3.49898499	0.414268356	2.375090046	0.780190165	0	1.284166072	1.327952258	3.91713682	2.964961541	2.882071804	2.363234997	4.398937757	5.192373465	0.699058632	3.690658243	4.958581106	1.398831165	8.514275174	7.828875593	6.404018965	6.970722787
TCGA-43-3920-01A	Low-risk	3.328120994	3.481307969	2.842206462	2.574447834	4.248356648	2.89926456	4.368692642	0.665369195	5.287155516	4.066457683	2.75055278	1.353046226	1.507710607	1.914793566	0.290504219	2.811298762	1.802655762	4.54502177	4.540406957	2.08840281	2.810680594	5.639112178	5.839283739	0.474598961	4.995329991	5.41736981	2.461372452	10.34065658	8.959705215	6.910481612	7.401448719
TCGA-43-5668-01A	High-risk	3.782690679	3.332071541	3.612604074	2.744894496	5.629222847	2.56379843	2.256375963	0.888671862	4.716882598	4.105870123	3.559011537	2.56810721	2.136298647	2.246214487	0.239508474	3.721015331	1.921323686	6.16121933	5.045615346	2.001327994	4.753751352	7.15038306	7.553310234	1.599651546	6.571834757	6.580953017	5.647117857	10.74945172	10.06394741	7.278119139	8.289768359
TCGA-43-5670-01A	Low-risk	0.382871444	0.158518911	0.189919919	0.433637124	6.867839824	0.28753189	1.824996757	2.695812195	1.125987184	0.476525216	2.685511708	0.351811308	0.504530372	0.123417912	0.069971852	3.235213027	0.597002971	1.71324918	0.516497322	0.287824168	0.310227369	1.656321909	2.311215233	0.082933541	0.812490281	1.607067594	1.239740673	4.506683153	3.753531195	2.080945771	8.744313088
TCGA-43-6143-01A	High-risk	0.990128691	0.691228347	0.630349452	0.445514214	3.810983544	0.745540557	2.334049969	0.438666671	2.684407205	2.172998634	1.983931838	0.529528537	1.562921118	0.890011109	0.108569415	2.255694854	6.003533414	3.63518756	2.486946119	0.891248688	2.232714057	4.715033709	4.908844278	1.495589095	3.309790379	4.011983356	2.201700176	7.786744571	6.920577592	4.802121809	7.08808384
TCGA-43-6647-01A	Low-risk	1.753789632	1.482938884	1.844637712	1.417423435	6.093681564	2.542970078	4.186332193	4.903875968	2.315682774	1.73513923	4.138180817	0.947636513	3.356112666	1.600913794	0.196139054	3.159421261	1.10981976	4.45522304	3.528689918	1.938512376	3.540791091	5.713197767	6.400967412	0.134627094	4.466702086	5.160525928	3.745219784	9.413265221	8.230978345	6.183851403	8.002079451
TCGA-43-6770-01A	High-risk	0.966987904	0.725466939	0.872785569	0.766742253	4.560584544	1.199676413	2.186303347	0.401999045	1.900741621	2.311410862	3.221373732	0.570485276	3.245837823	0.961815301	0.057658791	3.070787939	2.507748049	4.00881885	2.90154524	1.014417914	2.688039737	4.749029378	5.484439903	0.263834902	3.517609034	3.060968886	3.103343126	8.186212656	7.327145899	5.384403482	7.019707023
TCGA-43-6771-01A	Low-risk	1.722533463	1.970682282	1.392447518	1.137541043	6.272442421	1.139665152	3.002688715	1.791431289	2.666178187	2.182864281	2.68054796	0.884633242	2.295739274	0.635408072	0.054486603	2.677272326	0.429666884	3.93199065	2.715360032	0.742871802	2.351493661	4.468219752	5.800235182	0.709697649	4.58168322	5.203431096	1.564228844	8.569945434	8.079091698	5.289545377	8.253160121
TCGA-43-6773-01A	Low-risk	3.424349922	3.250913413	4.271461696	3.10642761	5.726085358	0.643805848	3.104249888	0.65197839	4.265708424	3.816109484	3.451279382	2.575122098	2.759894399	1.524142317	0.183107822	3.463328731	2.071472302	5.28399165	3.833343758	3.845276736	3.526036003	5.822760581	6.935428564	1.709765365	5.226104477	5.607999123	3.273265547	9.387994087	9.168271328	5.952165271	8.674775374
TCGA-43-7656-01A	High-risk	3.382571665	2.630605039	2.965171992	2.118933918	4.762540439	1.946410296	2.518119472	0.893748399	4.828229344	3.427910168	3.669174269	2.228835789	2.918161556	2.214565908	0.181530711	3.132205544	5.04360537	4.76441595	3.621518277	2.711506584	3.568182759	5.738902646	6.329235607	2.497611021	4.391944853	5.314102698	2.157497814	8.99495883	7.987184168	5.464606975	7.938001243
TCGA-43-7657-01A	Low-risk	0.894881113	0.765890998	0.294283443	2.106027585	5.506137301	1.173631491	2.911602942	0.308547691	1.17527106	1.410075864	2.490614192	0.595642327	0.547171147	0.257615136	0.065739278	2.327079235	0.564547231	3.62642928	1.991441283	3.026121435	2.189144913	4.457111041	5.166231836	0.619722849	6.420894981	5.590016558	3.725270854	8.004115029	7.945090554	7.020959657	7.812717898
TCGA-43-7658-01A	Low-risk	3.953196289	3.961997285	3.976456181	1.79717932	3.309309544	1.461915032	1.233926261	0.580654534	4.143647566	3.269407592	3.697772979	2.314529809	1.688781461	1.701569868	0.372142136	2.401968293	5.617446615	4.72605399	3.739947923	1.077257314	3.569395712	5.46499305	6.808717845	2.305939949	4.799926978	4.404133043	4.300723142	9.251753913	8.289733011	6.54210892	7.332968908
TCGA-43-8115-01A	Low-risk	3.439003669	3.531542003	3.578113512	2.160146147	5.186838142	1.452309532	3.791626616	0.687390667	3.988730861	3.659605518	4.16909531	2.141484317	1.970121964	2.476520913	0.141783872	3.595404403	2.538044408	5.46042609	4.47493675	2.945940902	4.197839709	6.717738011	7.313577614	0.426824213	6.072141751	5.740109252	5.271465067	10.22116871	9.422238404	6.98381232	8.261050468
TCGA-43-8116-01A	High-risk	1.974874736	1.706277865	1.910478152	1.823888638	4.130528652	1.539558224	3.007470178	1.385958131	3.587224309	2.946295159	3.828804955	1.620762932	0.884668167	1.118636505	0.031009853	4.585563451	3.581224515	4.23296223	2.935622127	2.118193706	3.237574566	5.064826473	5.422546608	0.481975338	3.963413935	2.470081781	3.217196612	8.547666886	8.066679724	4.77089759	7.750768838
TCGA-43-8118-01A	High-risk	1.498391403	1.260003497	0.829306814	0.805040288	4.820265122	1.047930677	2.300873808	0.558137046	2.395128626	2.600484303	2.423434144	1.051638862	1.018701489	1.104732469	0.285726236	2.768749626	1.475595624	5.02480687	3.647630132	0.889233871	3.896053049	5.423046769	6.377566752	0.902459931	3.782766011	4.416738677	3.997430128	9.210121506	8.291204914	6.555504654	7.746296835
TCGA-43-A474-01A	High-risk	0.128804235	0.307898291	0.084124141	0.083864694	5.549369033	0.7173853	2.693180459	0.864888053	0.814930981	0.667146407	1.523128624	0.025506683	1.29024972	0.169291768	0.062863001	2.261132896	1.6071497	1.50475423	0.571460746	0.66770821	0.347736645	1.451622289	2.519896112	0.082591105	1.105219203	1.475105614	0.825077704	4.982217333	3.948973425	2.165577312	5.807907418
TCGA-43-A475-01A	High-risk	4.76547361	5.117355652	4.328797735	2.926650296	4.539409099	0.975957907	2.3474615	0.890615205	5.955347703	6.021138268	3.279588545	3.095361067	4.786330708	2.641293412	1.148689598	4.001618144	3.604506856	5.84276251	4.831625992	2.690157876	4.55303669	6.713771458	7.366825983	0.251971174	6.056377159	6.889028498	3.827077106	10.20865498	9.372426527	6.45836656	8.344805024
TCGA-43-A56U-01A	High-risk	3.440523672	2.939689499	3.475500409	3.033069084	4.986639844	0.924494972	3.238140574	1.601501029	4.350716604	4.726284629	4.079356565	2.850743092	1.858930002	3.735774615	0.159293132	4.119990318	2.459181195	6.17518328	4.853325291	4.728060158	4.401900102	6.681171572	7.450174918	1.594566248	4.944739529	5.611589635	5.092425616	10.11589872	8.587765443	7.743050101	8.67321374
TCGA-43-A56V-01A	Low-risk	1.113488897	1.178747923	1.323484963	0.461358235	5.147469038	2.007306694	2.502120536	1.329926303	2.227925138	1.532500007	2.567855794	0.50704316	0.929638447	0.88782462	0.232969724	3.007334395	1.595018715	3.6323571	2.393789289	1.15952318	2.034060531	2.846297579	4.570908082	0.354127156	2.429172864	2.8606002	1.311272021	7.366374537	6.348315048	4.246576188	6.827363216
TCGA-46-3765-01A	Low-risk	2.091209623	2.40210637	1.934235029	0.727980685	4.476476098	0.76998059	2.235673746	0.810103879	3.194036927	3.158306273	3.201594455	1.161190885	1.564297413	1.046661933	0.120627659	2.37305751	2.079966093	4.42382529	3.660926753	2.748993829	2.962828524	5.574006215	5.874662838	0.383577791	4.670496937	3.508974089	3.677651286	9.242621488	8.466091666	5.349291256	7.650123258
TCGA-46-3767-01A	Low-risk	2.216005293	2.842320495	2.586837406	2.012901494	5.165367691	2.229729616	4.20156416	1.899569594	3.884341675	2.954517106	4.216454689	1.230671382	1.49463404	1.384900906	0.186444001	3.173489908	2.23880856	5.41443398	4.384194762	3.27606293	4.104005044	6.250849732	7.315117035	1.953984026	5.789880748	4.518145801	4.984025392	10.36468005	9.245169489	6.595982662	8.442661838
TCGA-46-3768-01A	Low-risk	1.456111061	1.298375064	1.047299661	1.349710083	3.203164937	0.402922179	1.292272038	0.051033855	1.926524258	1.707872392	2.946103982	0.638455618	1.986874416	0.469146839	0.066975032	1.251167716	0.821819748	4.41416036	3.688690223	2.024802235	3.214792019	5.465390247	5.842072407	0.1668203	4.093510969	4.488387057	2.835408441	9.1210496	7.597034482	6.011962586	6.924426656
TCGA-46-3769-01A	Low-risk	3.144072987	3.103544259	2.320100138	2.176630722	4.919968771	3.812055075	1.796455799	0.355393432	3.678225831	2.63275467	2.926310274	2.240393098	2.317498864	0.931297137	0.127182061	4.209827603	0.554827914	5.92898621	5.134630001	1.887409426	3.716354868	6.710092185	7.379587977	1.735683466	5.711659639	6.819462879	4.178528123	10.73740608	9.916931359	8.640698964	8.975376343
TCGA-46-6025-01A	Low-risk	1.264838256	1.807847386	0.673117905	0.653987155	6.896670186	0.92613731	2.421834401	0.552957091	2.066368203	2.495100261	1.661258318	0.583517828	3.290652951	0.911158977	0.201823871	2.527092915	0.314459546	3.17762504	1.88054197	1.900444674	2.35688906	4.207480663	5.244482204	0.400441242	2.888038263	3.323823874	3.407465876	7.589537008	6.912223701	5.37905676	7.210087405
TCGA-46-6026-01A	High-risk	1.143279954	0.585949067	0.492743074	1.100095991	5.021621614	1.218228495	1.035650339	1.280006818	1.117652313	0.979570714	2.986703769	0.331561504	0.250404053	0.324420786	0.138365555	4.57332704	2.282347943	2.87088938	1.491844392	1.146280664	1.577346913	3.23275574	4.199410576	0.898664035	2.369433824	3.71593088	0.858955354	6.698218073	6.350040666	5.350772149	6.829359293
TCGA-51-4079-01A	Low-risk	2.222553454	1.62380235	1.121860857	0.855880492	4.930168308	0.998592957	1.838560145	0.637752747	3.72539393	2.648620203	2.889511736	1.038853426	3.335176168	1.047751315	0	3.212281221	1.054224509	4.44059897	3.124334894	2.120674187	3.400916919	4.444507911	6.228493393	1.735191316	4.371204692	3.76735283	3.59201283	8.848291832	8.224215274	5.441343568	7.803874422
TCGA-51-4080-01A	Low-risk	1.302382673	0.478417633	0.492515532	0.393165173	4.257876107	0.38461619	1.057436745	0.026578045	1.578627676	1.182629409	3.088935599	0.322615046	1.835025408	0.563376291	0.034972394	2.405366045	2.860150806	3.36673857	2.67558191	2.522673352	1.96099583	3.40062774	4.580620745	0.524283762	3.293685505	3.87714147	2.564895904	7.497698679	6.91687948	4.567054838	7.028067101
TCGA-52-7809-01A	High-risk	2.052020053	1.662651664	1.490395779	2.851948928	3.514140352	2.000952112	1.939860695	0.764917543	2.827384596	2.8387533	4.382759788	1.440192323	0.960995133	1.051120395	0.116221974	1.990423866	2.759332831	4.42419918	2.62500836	2.017476363	3.350744432	4.982676324	5.792590545	2.0691222	2.77067019	3.777500286	3.348389464	8.404546577	6.976605087	5.966811638	7.216076381
TCGA-52-7810-01A	High-risk	0.225556893	0.3503068	0.134781043	0.217469167	5.144327205	1.676615169	3.099538036	3.505462543	0.533194981	0.532806107	2.769699154	0.120712836	1.138394825	0.101005621	0.051466075	2.678829662	0.859454569	2.03788521	0.751612848	0.666760512	0.472012192	2.262472721	3.513769597	0.132366334	1.350046923	4.310699069	1.945039083	5.95011853	4.859824153	3.086099911	7.003436637
TCGA-52-7811-01A	High-risk	1.707304708	1.568550193	0.741822957	0.625275233	4.65353939	0.821260327	2.56678849	0.918899218	3.232569421	2.27074296	3.128634309	0.624879852	1.579863538	0.839544346	0.177089554	2.799321352	1.030411261	4.61811214	3.098203738	1.422174794	3.377413265	5.258877687	6.216786723	0.202617692	4.156823386	5.209289658	0.486968845	8.683753622	8.073822088	5.427210149	8.309808596
TCGA-52-7812-01A	High-risk	3.772759912	4.558659046	3.273792807	2.393135026	4.329500238	1.005742841	2.20660904	0.868772273	5.395942303	4.536115085	4.294688467	2.089681425	3.954822831	1.043537904	0.164958246	4.574111379	1.210770378	6.51072524	4.520567785	2.048234501	4.644910835	6.497373835	7.525868581	1.72578288	5.372637006	6.319275551	3.667955107	10.30917546	9.288530336	8.879831468	8.2438707
TCGA-56-1622-01A	High-risk	0.858024552	0.518850954	0.227716382	0.179590334	4.887054084	2.026700288	2.660915034	1.048078927	2.753840915	1.922308044	3.492324423	0.296975827	4.678336037	0.631053154	0.020187491	2.65505076	1.797915993	2.24580781	1.817951408	0.242455417	0.860993505	2.846509349	2.996871729	0.195856805	1.181737601	1.367440124	1.177529114	6.068004496	4.722621701	4.080800195	7.588543228
TCGA-56-5897-01A	Low-risk	2.567485672	2.534268367	2.541569211	2.060707039	5.768825545	1.12553906	3.925940383	0.827317451	3.794483856	1.943756957	2.965893149	1.610591567	1.365087709	1.66200833	0.165635072	2.746718422	1.552432098	5.47786662	4.269434525	2.64130639	4.399110511	6.125045569	7.168024438	1.847060123	4.175891844	4.530523856	4.511265967	10.04599136	8.317827927	7.149193215	8.233692945
TCGA-56-5898-01A	Low-risk	1.479491318	2.037286205	1.110452002	1.318139057	5.492542443	1.944114553	2.431602575	1.1352858	2.938788826	2.051515826	2.967621703	0.659702336	1.33535347	0.609338773	0.101797127	2.010096122	1.675789225	5.39990239	3.621222738	1.823179918	4.013810975	5.911654344	6.708567659	0.467802966	5.093837232	6.283471906	3.005820901	9.268197515	9.041169072	7.872311877	7.915071181
TCGA-56-6545-01A	Low-risk	1.984424339	1.42902733	1.949020838	1.384780677	5.172375285	2.770525808	3.710321103	2.857862199	3.517353355	2.984471828	4.284176478	1.173362945	2.186851508	1.58783665	0.206835847	3.389714378	2.360731158	4.91379982	3.585555691	1.831117736	3.70240791	5.705386986	6.754769333	2.013855933	5.309563915	4.974744112	3.757905591	9.59082566	8.807331746	5.984082508	8.581662729
TCGA-56-6546-01A	Low-risk	3.701790448	3.942292242	3.032457021	2.846986789	5.615574311	0.538179656	3.904226812	0.614983739	5.183761696	4.968354967	3.794244498	1.814109052	1.883256459	1.806239845	0.433742714	3.710470707	1.136699777	5.7641357	4.283432657	2.410141338	4.326347262	6.83169277	7.402741382	2.125848086	5.630683703	6.355628612	3.736060958	10.43543025	9.493776944	8.902375587	8.426130842
TCGA-56-7221-01A	High-risk	0.732196021	0.201000784	0.206571024	0.16395687	4.920571079	0.644364184	1.716157477	0.747272823	0.751734815	0.852851992	3.246505599	0.281200415	0.609796147	0.147043877	0.123740386	1.022870484	2.772198578	3.20992941	1.691320582	0.868997197	1.42205953	3.75414671	4.252310068	0.146169871	2.752433568	3.524704884	2.386052125	7.033143882	6.620005948	3.948851844	6.501107411
TCGA-56-7223-01A	Low-risk	0.625649787	0.494123866	0.082157039	1.317762324	4.800439253	2.301410274	2.110366004	0.279143765	1.137906664	0.570851424	2.412699112	0.266748886	0.671058693	0.658668647	0.011565935	2.238898642	0.62429678	2.8697358	1.179444633	0.731372829	0.651445254	2.193094432	3.026700574	0.165289057	0.734723272	1.183673081	0.722675863	5.834290699	4.015153423	3.436273915	5.776437203
TCGA-56-7579-01A	Low-risk	0.33811414	0.434056112	0.145761069	0.179473806	4.458550806	0.290162161	2.095437155	0.558809745	0.725490906	0.927512336	3.424836981	0.259893381	0.582780242	0.499114975	0.09182011	3.148621641	2.187430344	3.68811701	2.336801106	0.916185557	1.998358208	3.973093108	4.911794922	0.435183132	3.182405042	4.53075577	3.455374683	7.690194497	7.218093652	6.191744502	7.293595594
TCGA-56-7580-01A	Low-risk	1.410612337	1.50674131	0.765501236	1.025528839	4.143428554	0.978233127	3.432688123	1.646621453	3.672943509	1.784936403	3.509860494	0.532801658	0.753175511	1.031983344	0.112529858	2.574462567	3.767298833	3.64611085	2.217793621	1.547081738	1.736621489	3.760812079	4.577742204	2.54332696	2.662656505	2.407823752	1.92375101	7.211534925	6.200492823	4.000369779	7.307121615
TCGA-56-7582-01A	Low-risk	1.847909846	1.80788938	0.765860723	0.560655546	5.185626308	0.845798322	2.865597885	0.500879483	2.355205621	2.036090585	3.203042931	0.531913199	1.790032527	1.056377323	0.168243944	1.975267859	2.453245003	3.97032411	3.060410049	0.902740675	2.833985022	4.78816369	5.737669825	1.213130564	3.986450943	3.098316362	3.203297943	8.591282129	7.300163104	5.176218195	6.838276028
TCGA-56-7730-01A	Low-risk	0.823916391	0.717391316	0.233863609	0.629102842	4.387971157	0.206539942	1.511229964	0.090184823	1.293476928	1.187150403	3.564718487	0.268513085	2.601129034	0.147514678	0	3.339849677	2.039998143	3.44539921	1.418032982	2.902699575	2.087007523	3.633266253	4.185438964	0.063567927	1.657898609	2.38488144	2.10807353	6.782526418	5.993580212	4.358651622	7.05165108
TCGA-56-7731-01A	High-risk	1.682120288	1.806478287	1.493469059	1.450807042	4.99974732	1.919497356	3.624311916	1.237992391	2.392706193	3.210258285	3.53906791	1.241184691	1.675087439	1.047130035	0.19143202	3.417468315	1.538219247	5.63841091	3.772165117	2.310044338	4.087011664	6.300285477	7.095591536	0.566804534	4.689418672	5.574171944	3.835165868	9.865006983	8.75701989	7.117632139	7.999666942
TCGA-56-7822-01A	High-risk	0.925871881	1.120427183	0.449703236	0.401315174	6.664919242	1.126275379	2.202616257	0.30793568	2.929707068	1.518687835	2.40603485	0.294388128	0.724507109	0.379582652	0.053361512	1.988151544	0.979546533	4.26007565	2.669649378	0.832887346	2.622156442	4.850674125	5.50702756	0.62138561	3.302406572	5.089329947	0.68314939	8.081410889	7.902167308	6.608147034	8.381879696
TCGA-56-8082-01A	High-risk	0.448985961	0.860425483	0.47510084	0.1758023	3.778924608	1.923551594	3.434956908	2.635128826	0.901164906	1.229766604	3.796570034	0.300676123	1.637672317	0.398038761	0.023001926	2.548728539	3.336518737	3.06663613	1.72141017	0.711187444	2.015172263	3.326766276	4.333442913	0.036346492	2.923254981	2.940348064	1.822221832	6.991815542	6.351506666	5.883254271	7.212382879
TCGA-56-8083-01A	Low-risk	1.411934521	0.310347809	0.154548443	2.20881591	4.856819238	2.648026588	3.30554484	0.259075827	0.511483292	0.42384459	4.310085209	2.3376633	0.289534273	0.163016811	0.028525381	3.162550849	1.780375791	3.46181356	1.840917692	0.549996031	3.357260844	3.105417376	4.246588962	1.992725672	1.328865016	2.350764512	2.129752623	6.099347498	5.356370545	3.457234294	6.433946908
TCGA-56-8201-01A	Low-risk	3.78234608	3.98474287	3.08685462	2.158637685	6.055820472	2.420057968	3.398214025	2.58503822	4.683162796	4.160037016	4.263698532	2.921183137	2.907804293	2.220781441	0.424989545	4.826081753	1.299119965	5.94731291	4.945957366	1.635693795	4.402361106	7.192207199	7.849759882	1.911509453	6.332611078	6.813359616	4.416650671	10.63307794	10.01653003	8.776937706	8.385584112
TCGA-56-8304-01A	High-risk	1.720466432	2.442272487	1.351710799	1.064184341	6.099577495	0.499731889	1.877750958	0.752789573	3.474686204	3.559989647	2.48845157	0.957642933	1.908798148	0.930782858	0.151468787	2.870408587	1.404734116	4.353098	2.419278659	1.891958667	2.050362888	3.781051031	5.241154617	0.651812826	3.555831539	2.144394167	2.588425405	7.603841381	7.185823552	4.219506513	8.307646379
TCGA-56-8305-01A	Low-risk	0.642168423	0.718369444	1.0449023	3.529391146	6.330995223	0.630455238	2.399491685	0.804868452	1.311948707	1.472256996	3.525093734	0.617446721	0.609621095	0.780657805	0.027619992	2.32038315	1.150686689	3.89738631	2.319623905	2.037324767	2.498295434	4.470808051	5.200841035	3.427316611	2.546179635	3.554868271	2.75740001	8.064426419	6.636527607	5.816342561	7.239456773
TCGA-56-8307-01A	High-risk	1.988830979	2.5467134	1.849210314	0.866896185	3.953362751	0.279874856	3.169882526	2.750242251	3.608633356	3.907535571	3.100054967	1.797136142	3.354334586	2.028662544	0.595294181	4.463899325	4.387725156	5.98414853	4.710971719	4.111139224	6.111124244	7.049958548	7.189218825	0.919874461	6.852903583	5.532003509	5.064188481	10.95533992	9.872481085	7.416389827	7.460186886
TCGA-56-8308-01A	Low-risk	1.599479814	1.501744328	1.85233772	1.252542714	5.713565296	1.285323288	2.683022509	1.081244884	2.6687484	2.081296262	3.926958833	1.302385475	3.433433575	1.299955845	0	3.28200209	2.744594301	4.2590914	2.979096107	2.107429719	2.687175854	5.076251509	5.669529713	0.089562375	3.033815195	4.124778189	3.89806427	8.4361094	6.985024719	6.173202222	7.867062663
TCGA-56-8309-01A	High-risk	3.827338519	4.291769416	3.941843214	2.730266329	4.925883105	1.720887246	5.741829623	2.337057314	4.524568688	4.450824018	2.523386068	3.287295588	3.405521692	2.956586563	0.51140022	4.335259977	3.243561573	5.88774714	4.735230045	3.011173704	4.406363461	7.078221685	7.806761823	1.708112144	5.025601557	5.776958326	5.718291291	10.70840809	9.238471803	8.270282937	8.423608528
TCGA-56-8503-01A	High-risk	2.091902483	2.374519888	1.284585553	1.340113226	5.340823833	2.522230875	4.68547536	3.650712385	2.937943925	3.420357731	4.112035852	1.494212532	1.966030038	2.06263854	0.31161762	3.11265154	1.332274068	5.22893642	4.119739779	1.644961549	3.520627047	5.009928224	6.671595632	1.278930835	5.206686563	6.546700766	1.760556847	9.585593948	8.813245136	5.952045535	8.26744269
TCGA-56-8504-01A	High-risk	2.507235236	2.116328837	2.066454865	1.36218385	5.4712108	0.697362141	2.941289765	0.333979315	3.107363015	3.017162206	2.435396812	1.257334442	1.455698245	1.178263695	0.126535429	3.039520907	1.052821924	4.43408928	3.360687331	1.541557236	3.004019002	5.378301204	6.061807728	0.818853375	4.399221513	4.861569104	2.323103561	8.75573102	7.787354334	5.753368835	7.856519617
TCGA-56-8622-01A	Low-risk	0.498176256	0.657292824	0.682612241	0.640108915	6.089359752	1.415718015	2.998046819	1.067479434	2.830976237	1.528583886	2.91265574	0.484827891	1.904581234	0.483662031	0.180112082	2.946024488	0.71758963	4.48225919	2.723549489	2.570988444	3.031525318	5.233072601	6.05443025	0.244529423	3.431385666	4.335839435	3.690171699	8.581556989	7.394648689	5.934551287	7.672503495
TCGA-56-8624-01A	Low-risk	1.308255022	1.039993229	1.712930612	0.911844409	4.717466988	0.899659447	2.725469629	0.121288164	1.793418535	0.888136499	2.683886317	0.648796795	0.669400313	0.845892679	0.054614111	2.096049255	1.274486069	4.3562377	3.155463881	1.61210498	3.265468521	4.304048409	6.170892152	1.259053463	2.649225121	3.195039217	3.383332878	8.753264751	6.943258073	6.013472428	7.588503512
TCGA-56-8625-01A	High-risk	3.595825784	4.005330936	2.976926736	2.578379317	5.554435993	2.92294119	3.613250804	1.754287229	5.041222023	4.778698524	4.728247704	2.335109361	2.785566317	2.817963369	0.802354378	3.599582578	2.397471081	6.30619588	5.269214955	2.778468578	5.685326671	7.768163886	8.234218148	2.41983501	7.435000625	5.003797538	5.746023908	10.97831195	10.31470834	6.998896122	8.630172039
TCGA-56-8626-01A	High-risk	1.056270635	1.420934001	0.378348825	2.341524729	5.89135949	1.449643582	2.771450077	1.678205318	1.492521439	1.36487185	3.054953548	0.638517442	0.875009966	0.480032855	0.168079225	3.577745931	1.510641499	4.64604916	2.940113253	1.1985098	3.13266605	4.77751846	6.102911362	0.974106382	3.519775286	4.325920359	3.889953051	8.634873556	7.526365419	6.103308442	8.403364681
TCGA-56-8628-01A	High-risk	2.409245264	3.0407469	2.955767362	2.363287965	5.167227255	2.219252668	4.016467042	1.132181913	3.727496371	2.051048276	4.35363979	1.614337176	1.727438075	1.605796138	0.11331481	3.100346456	3.303706821	5.86294432	4.067512897	2.614569634	4.282075587	6.57650585	7.359206818	0.556032041	4.377281832	5.482621629	4.890834426	9.947087925	8.680889587	7.498337748	8.328403835
TCGA-56-8629-01A	Low-risk	1.759564687	1.392630476	0.440166602	1.522546121	6.373960912	1.503610736	3.730998466	1.02100196	1.909472426	3.02315866	2.507366143	1.071908574	0.754622844	1.105633925	0.12195308	3.702569797	0.961285013	4.71384652	2.789770344	1.393904921	1.565656861	4.265289863	4.711834498	0.039848318	2.259262181	3.327221987	2.840881471	8.564949292	7.886465969	5.939830853	8.160030621
TCGA-56-A49D-01A	High-risk	3.203056689	3.075441504	2.416433196	2.053777374	4.772255996	1.879927423	2.867167955	0.732293421	4.788057233	4.015197659	4.480711897	1.839011903	2.170458174	2.230252482	0.388546267	2.444484112	2.057610252	5.60587745	4.094311318	2.089467566	4.490822694	6.256463398	7.125879236	0.759316581	4.825423526	5.077868558	3.878532955	9.810216834	8.416419336	6.904061834	8.419377061
TCGA-56-A4BW-01A	High-risk	2.081968076	1.842540764	0.693475125	1.055154504	4.796311792	2.150256939	3.550744964	1.02693328	3.102147963	2.438204191	2.608210387	1.113379015	1.087415042	1.541152617	0.055371057	3.094371354	0.871681764	4.25620761	2.764755538	1.69888517	1.965096721	4.68384126	5.342937816	0.596870897	2.272207912	3.257323867	3.362656366	8.565302481	6.556313115	5.576905263	8.332339084
TCGA-56-A4BY-01A	Low-risk	2.247416717	1.659271971	1.4256364	1.413992063	3.590969702	0.48390578	1.830752875	0.33717376	2.169266467	2.582560344	3.279688893	1.445883171	2.79308747	1.286218287	0.105050068	1.182377045	2.069103316	4.14582003	2.797279193	2.424317343	2.618370707	4.427838802	5.720821491	0.943569415	3.652074657	4.197114078	2.745115162	8.172982294	7.122022246	5.258859911	8.164789453
TCGA-56-A4ZJ-01A	High-risk	1.576281887	1.953119571	1.409427885	1.584714809	5.631643824	2.703380744	3.834682639	1.111619988	3.44323295	2.161495729	3.112177999	1.044010676	1.477775255	1.177542224	0.141583528	2.663808503	1.472174326	6.32544855	4.556431954	2.414036846	5.015464019	6.375023333	7.583363234	2.059589386	5.252643666	6.448345477	4.856479317	10.29792813	9.403441172	8.792033035	8.241053341
TCGA-56-A4ZK-01A	High-risk	2.301592702	2.733985543	2.360314884	1.180506503	5.483795848	0.648118905	2.459392359	0.913492413	4.024283368	3.60710545	3.805138505	1.331251273	4.059111515	1.665476704	0.468183503	3.132028563	1.938060964	4.94510556	3.848954398	1.405276846	2.956144945	5.877213077	6.724371822	1.574310772	5.730718742	5.049882415	3.543917346	9.752609105	8.691407239	6.557979975	7.801510172
TCGA-56-A5DS-01A	High-risk	2.008036355	1.808645253	1.640026073	1.752482988	5.148941004	1.836532731	3.377954021	1.808657432	3.007032431	2.404053525	3.387517292	1.337665358	1.051641546	1.341538635	0.026528616	3.418434792	2.277001961	4.51402004	3.152750326	2.743224658	2.636146266	5.009536878	5.816251785	0.252777588	3.98534436	5.254743477	1.509884613	8.307210744	7.629572698	6.444634086	7.521255076
TCGA-56-A62T-01A	Low-risk	0.678307512	0.300009358	0.747208277	0.170254464	6.025930666	1.301076869	2.666972184	0.509696964	5.207765138	1.779381538	2.847816157	0.509890396	0.930231745	0.712024662	0.056506041	2.639076836	1.26090219	3.70098823	2.886937087	1.083672862	1.994240251	4.605289612	5.829207141	0.68024117	4.108777335	5.073440787	3.194508129	8.311880922	7.997039604	6.977404731	7.651707087
TCGA-58-8386-01A	High-risk	1.531278054	1.931473092	1.000107993	1.381271248	5.425050508	1.471769782	2.54426038	0.605664858	2.96460348	2.226508928	3.99858821	0.896038147	2.029971679	0.668277836	0.341360955	3.846563237	0.937251213	5.58505617	4.326156697	1.217419082	4.545285812	6.360512157	7.318121082	1.740698737	5.892623751	5.394048386	4.283053629	10.14645685	9.4223968	8.271066349	8.166238448
TCGA-58-8387-01A	Low-risk	2.936283757	3.54114871	3.386696001	2.933709989	4.215258258	0.275594059	2.427460488	1.197771213	4.728226896	4.8655362	4.438313401	1.280879881	4.777026777	1.592039305	0.175497971	3.533841808	2.816385195	4.65578708	4.073096901	3.6834662	2.521471533	5.550285297	6.155415068	0.475255572	4.778625398	5.5548257	3.073842821	9.739820785	7.975723186	5.863868087	7.976506153
TCGA-58-8388-01A	High-risk	2.799621725	2.704948628	2.550420717	2.087253292	4.335442188	1.176045336	3.048202021	1.848179963	3.656053742	3.104214193	4.731771798	2.363665502	1.544453873	2.464797915	0.23326098	4.967228142	4.063560398	5.23557708	4.154218107	2.84214781	4.913885337	6.086109748	6.993111174	1.583303618	4.100560924	4.65001704	4.462796191	10.10885111	8.198378917	7.262940151	7.728721195
TCGA-58-8391-01A	High-risk	1.299147131	1.343919868	0.428806144	0.655382952	4.347495829	0.96307391	1.867797553	0.247386724	2.998220094	2.039349195	2.836181309	0.36368852	2.815391069	0.395584736	1.105667066	3.441546884	2.215023646	3.02842942	1.879879518	1.744591489	1.677343023	3.634284015	4.539511437	0.304660649	2.289596891	2.26990356	2.096687517	7.06796057	6.044587033	4.270232375	6.638889336
TCGA-58-8393-01A	Low-risk	3.438577615	3.853742747	2.741077289	2.210962157	5.601867419	0.98081488	2.661565714	1.470602577	4.794217526	4.440527234	3.269928347	2.387382231	3.195285357	1.81431127	0.447086982	2.428061154	1.409574816	5.4047029	4.325001499	2.539823116	4.415125453	6.086829581	7.013613078	1.257998707	5.728814533	5.704969667	3.769891613	9.81734552	8.939262054	7.764982607	8.724171794
TCGA-58-A46J-01A	High-risk	1.752613606	1.920748963	1.52366745	1.796129025	4.683203566	0.687821676	2.088811674	0.374542207	2.472141891	2.151455692	3.197285073	1.025588579	1.397750003	1.10144269	0.300788328	2.327482022	2.099767764	5.06743529	3.213084028	1.636646557	3.021946292	5.243281765	6.133493764	0.186505316	3.704124086	4.677171581	4.108536675	8.659493252	8.45331481	5.834486524	7.721527059
TCGA-58-A46K-01A	Low-risk	2.322141233	2.457413245	1.556138485	1.285019818	3.981823294	0.380929799	1.492066556	1.240887548	3.708903282	2.794559382	2.758648778	1.268992347	4.701755298	0.918714124	0.176813938	1.73362361	1.346230599	3.44885293	2.194895461	3.269756302	1.824742638	4.053823873	4.528724058	0.058520385	3.203779822	3.821198931	1.225941151	7.215104815	6.4566823	4.031201627	8.189173783
TCGA-58-A46L-01A	Low-risk	2.861675025	3.205440405	2.811318887	1.818187682	4.108985108	0.544643986	2.621044126	1.593599183	3.93267476	2.959187638	3.391321951	1.567829729	2.015083223	1.701456361	0.209959125	2.5778399	2.098765825	4.50674328	3.689330432	1.425722893	3.059376192	5.535133347	6.11521687	0.567387522	4.93440059	5.331676069	2.545398043	8.92926056	8.003827747	5.460006276	7.408511088
TCGA-58-A46M-01A	Low-risk	3.199723191	3.539282054	1.938535841	2.366970544	4.522265157	1.131263075	1.796545097	0.471449409	4.925710034	4.628481172	2.835649482	1.648346941	4.717468737	1.302561592	0.45842862	2.572844664	0.757171132	4.18619762	3.166449958	1.948176434	2.478893014	5.36544676	5.770583668	0.812078974	4.728679679	5.20564584	3.092137198	8.803709949	8.057646214	6.719708172	7.863030293
TCGA-58-A46N-01A	Low-risk	1.096255416	1.432236121	0.33418052	0.732034949	4.801863109	0.520924723	2.010336739	0.622701882	2.096464984	2.133832525	2.929807826	0.544475473	3.51920443	0.553215189	0.024262533	3.054515198	2.59885222	1.89199455	1.052048384	1.243616338	0.65483938	1.671117147	3.32613184	0.249099238	1.978743317	3.053052943	2.301491095	5.833766481	5.401246598	4.31762997	6.432878701
TCGA-60-2695-01A	Low-risk	3.16138523	2.987041591	2.06468408	2.098337286	3.80924216	2.356538759	2.788598235	0.574366658	3.366201164	3.520848232	3.110356452	1.697148556	1.727709416	1.14592518	0.250732343	2.872008523	3.996338666	4.83924439	3.670672191	2.192894398	3.364728506	6.066254735	6.443070856	1.824227322	4.270889339	4.685486397	4.38420802	9.341402708	8.247171456	6.455217001	7.737179617
TCGA-60-2697-01A	High-risk	3.683629333	3.635091486	3.850205612	3.035889347	4.969526522	1.53503096	3.599905609	0.757444846	4.687568216	3.865497549	4.445527816	2.955515272	2.180114828	2.408716243	0.234877364	4.141966045	2.571995004	6.25542048	4.610710879	4.183517827	5.550269663	7.163570983	8.111179658	2.34501723	5.409805708	5.193571149	4.882553863	10.36991264	9.418296031	7.658262111	8.79618354
TCGA-60-2698-01A	High-risk	3.637261522	3.932075827	2.825648791	2.611077258	4.93381107	1.905495319	3.095153145	1.015326768	3.997736125	3.573761968	3.557606428	1.636168502	2.026495452	1.339772389	0.452867494	3.833295605	0.843409227	5.73009012	4.866917799	1.844027157	4.464662955	6.281451733	7.142281947	0.324613718	4.13301977	4.338755164	4.365481683	10.40338961	8.480321117	7.74897133	8.374703764
TCGA-60-2703-01A	High-risk	1.044864451	0.916579999	0.768168447	0.388695639	4.500032844	3.848654854	2.820742094	0.324041042	1.764214526	1.596873608	3.689567813	0.40328902	1.069403679	0.514813049	0.106607779	4.02209949	1.787639258	3.14216169	1.657715376	2.201531711	1.649114386	3.100051801	3.344113078	0.449168708	1.749429774	2.943608638	1.209619831	6.092054419	5.279654367	4.580930262	6.758297513
TCGA-60-2704-01A	High-risk	2.996735114	2.236321761	2.639684998	1.27427679	5.353923276	2.361276341	3.717756978	0.738401121	3.462496451	3.79763375	4.122514037	1.341057352	2.455913471	2.234653238	0.263575223	2.981593553	2.843474695	5.56253333	4.40660066	2.86841592	4.722814537	6.920466643	6.869199509	0.878108665	5.972181593	5.525185688	3.849478066	10.29095778	9.050885205	6.959074454	7.849725184
TCGA-60-2707-01A	Low-risk	1.423848423	1.314873527	0.670040389	0.659542157	6.25004311	2.104059615	3.033148221	0.952325929	2.929784462	1.92730169	2.527784553	0.473658616	1.432911242	0.34789683	0.100139637	2.694969149	0.744036107	4.54885209	3.283844053	1.272972461	3.257977899	5.166703206	5.906561298	0.677216465	4.03200967	5.131535293	2.765328454	8.940027381	8.436032638	7.283518965	8.061591935
TCGA-60-2708-01A	Low-risk	0.580902121	0.35984878	0.459822252	0.146536322	6.218244857	2.129869604	4.283373766	0.759766558	0.957342561	1.125263526	2.102315593	0.309119971	2.428057976	0.577668985	0.019002094	2.346903411	0.908048493	3.37146814	2.340775474	0.58345909	1.792274392	4.420149361	5.305199692	0.224511189	3.289122889	5.161295146	3.313556956	8.158336862	7.300405433	5.22196424	6.917386107
TCGA-60-2709-01A	High-risk	3.606925461	2.824888488	3.401279579	2.298920984	5.319457162	1.364860502	3.435929613	0.516433711	4.075795381	3.129300065	4.861790025	2.306697951	3.742864732	2.352322809	0.175165181	3.624136167	1.71185663	6.6237917	5.603714357	2.972211811	5.194949296	7.128960533	8.321100167	2.78918869	7.131017926	7.684905606	3.36866301	11.12556914	10.55161859	9.267526612	8.628226464
TCGA-60-2710-01A	Low-risk	2.756615597	1.534334934	1.392390717	1.060870284	4.39592489	1.129013074	2.513944204	0.549624277	2.581656476	3.023100896	4.305108897	1.348696013	1.8757784	1.54396412	0.096635178	2.188860712	3.746058407	5.17886565	4.131622328	2.271329567	4.068525659	6.413008836	6.950199167	1.253307646	5.054753674	5.476033911	4.806551964	9.85807075	8.739979375	6.717848635	7.926423973
TCGA-60-2711-01A	Low-risk	2.876329695	2.45175426	1.723078494	1.829641849	4.361195923	0.387802306	2.514200269	0.245920194	4.73192396	3.697758336	3.905222382	2.020542685	0.872053998	0.738562511	0.1188138	2.11204738	2.997750444	3.87286995	2.424776293	1.86409489	1.961952584	4.687628498	5.267774059	0.302888782	3.621649609	4.276611869	2.265754728	8.042376574	7.221845958	5.255685202	7.638622622
TCGA-60-2713-01A	Low-risk	2.98870328	3.128930308	2.975693792	2.269409879	4.870545388	0.838892975	3.143651217	0.756298581	3.989128517	3.836476962	3.946876256	1.762436445	2.260282525	1.801626772	0.460825786	2.406766135	2.346004769	5.43580746	4.535696645	2.055975017	4.189846725	6.405205597	7.427980111	2.033857311	5.817042683	5.677064178	4.352131251	10.74178556	9.525195877	8.478923266	8.174007638
TCGA-60-2714-01A	High-risk	2.731725665	2.789650554	1.382799858	1.566607988	5.707158683	0.478438626	1.855614583	0.550735572	3.638143288	3.706925581	2.030427782	3.246527481	3.742413396	1.435687451	0.228678398	3.895504775	0.508749232	5.38003277	4.255370021	1.754133646	3.882457272	5.599827197	6.941897925	0.654945109	3.879580996	4.092894213	4.550085461	10.00495054	7.982580782	6.894475815	8.060417623
TCGA-60-2719-01A	Low-risk	1.975941835	1.684848341	1.176061164	1.095796961	3.853381939	1.44322505	1.385513265	0.469634509	2.443631399	2.141569177	3.60499736	0.836995711	1.175871057	0.888847149	0.197470734	1.719492911	1.77838454	4.56058859	3.440164796	0.849692319	3.442611259	4.733963097	6.267641653	1.272082578	4.599450326	4.383189678	2.93930763	8.962749422	8.130120666	5.995537036	7.900433159
TCGA-60-2720-01A	Low-risk	2.425096865	3.088559275	2.271499737	2.471512644	5.742625009	0.569903849	2.348576501	1.388624034	3.581394536	4.154444311	3.632905131	1.662522514	1.312788053	1.607381071	0.072112861	3.635489384	0.705992355	5.02095151	3.36836538	2.862187334	2.580392513	5.813275119	7.005516686	0.803945426	4.134037892	4.077975467	4.9735136	9.079690272	8.693583256	6.173385743	8.318376443
TCGA-60-2721-01A	High-risk	3.875242398	3.946483429	3.085811949	2.599201584	5.156761213	0.6317299	3.080985304	0.713497974	4.248736248	4.243315857	3.026809173	2.148650712	1.571731927	1.760419426	0.133415007	3.117576084	2.039839321	5.14199946	3.888815268	2.333350041	3.517223223	5.218139932	7.005475975	1.547253815	5.547699696	4.574880762	3.774998282	9.56086455	8.847216977	6.10084668	8.717619035
TCGA-60-2722-01A	Low-risk	1.214294856	1.132169092	0.385802136	0.593931779	4.255664046	0.464472311	1.691889735	0.199411741	1.318263824	1.470769029	3.588133137	0.751099354	3.418862959	0.547369404	0.017531526	2.386914266	1.437055708	3.06017745	2.1523939	0.672053354	1.728729587	4.342698184	4.725607297	0.027732818	2.825379391	1.742507507	2.255375605	7.646839886	6.488716345	4.342387175	7.818875283
TCGA-60-2723-01A	Low-risk	3.221579541	3.783719134	2.02524338	2.035929542	4.160140763	0.666515724	3.082369014	0.440633658	5.227306622	4.798595654	2.692062283	1.892461149	4.847821157	0.996965585	0.215698038	1.910916668	0.985800331	5.13804909	3.952823782	2.655241931	3.559603073	6.074439087	6.842735264	0.55839735	5.139899782	4.456302945	4.501976263	9.860981272	8.950805542	6.954306364	8.110325558
TCGA-60-2724-01A	High-risk	0.614429169	0.555321999	0.338082982	0.139135705	5.741654254	2.983618232	3.762139522	0.792945242	0.946741767	0.831706053	2.042461796	0.174064683	0.952702667	0.468436712	0.087842962	1.824173997	1.192620344	3.63257865	2.228336498	0.797500442	1.114073333	3.600849497	4.531926276	0.309399431	2.281102712	1.803544352	2.404136092	7.879629605	6.931341188	3.923560461	6.891384865
TCGA-60-2725-01A	High-risk	3.803755475	3.40737544	2.867826153	2.301674977	5.136921833	2.62406094	4.01729521	1.828718725	4.261667454	3.828399108	4.644451369	2.003766053	3.503543	1.43442114	0.714367895	4.146462579	3.818395385	5.81406076	4.893105875	2.023565431	4.298771408	6.991995184	7.365246492	0.349212475	6.062291391	6.280602599	4.515650862	10.4932549	9.614591473	7.381555967	8.171659093
TCGA-60-2726-01A	High-risk	2.555377053	3.250438749	2.199343129	2.037264414	4.830710393	0.194592216	2.433546897	0.925943589	4.241161717	4.717164692	2.7897234	2.200590204	0.823357009	1.696687794	0.237510322	3.79314224	1.028907878	4.15219905	2.700291065	2.243786698	2.153941748	4.556017899	5.15444057	0.431526549	3.09630502	4.492106809	2.171425411	8.078112904	6.87092771	6.168008597	7.468622245
TCGA-63-5128-01A	Low-risk	0.73421684	0.44291053	0.240483572	0.264119684	3.785324443	1.752723857	1.328053099	0.636970803	0.729729627	1.006580039	2.498273028	0.124073529	1.678008353	0.204442397	0.063292052	2.625872516	1.039246378	2.92327844	1.601773991	0.9787265	1.796974878	3.460038184	4.374371683	0.36152142	2.08299325	2.011246939	2.304872068	7.131048492	6.274396796	4.269947455	6.6430009
TCGA-63-5131-01A	High-risk	1.24838375	0.987168855	0.481991628	0.792641229	4.451811269	1.604982842	1.524250465	0.970796183	1.813750071	1.619171306	3.383662643	0.278297199	0.848085724	0.306426185	0.076539653	4.053083901	2.351364817	3.82674924	2.253474417	1.32136188	1.821866049	4.098326896	4.532320053	0.463016412	2.816317092	4.710967735	1.252107879	7.437716205	7.139406659	4.784135281	8.105830591
TCGA-63-A5MH-01A	Low-risk	1.481365627	1.657400492	0.724666098	0.740794391	3.655440001	1.727200397	3.150142566	4.222496175	2.193513917	1.852124616	5.161035182	0.244413578	3.180034844	0.992388939	0	4.494046994	1.546987511	2.51516657	1.359932125	1.721325819	0.930453521	2.972516245	3.834554956	0.223661362	2.735994697	4.031156429	1.971839646	6.417438835	5.766129197	3.982699414	6.385641376
TCGA-63-A5MI-01A	High-risk	1.026009636	1.045668949	0.855684579	0.431595174	3.782209079	1.695631313	2.75654907	0.116721443	1.610571118	1.293587739	2.891524782	0.415804784	0.583529356	0.426748325	0	2.479604204	1.753081364	3.1636368	1.629225041	1.106262958	1.918772904	3.09685816	4.179567801	0.270188189	2.531362497	3.550685288	0.158426723	6.747138228	6.100559367	5.33560137	6.904890098
TCGA-63-A5MJ-01A	Low-risk	1.73781599	2.043543517	1.45367574	1.019778529	5.820502466	0.50389049	4.254893825	0.274924474	2.50475003	2.367172262	2.908440852	0.857745042	3.888495836	1.306706341	0.194165342	2.905054964	1.999409137	3.30867631	2.218857567	0.60658719	1.663523071	3.974318461	4.926386239	0.48111748	2.649934805	2.740965985	2.060550057	7.744560172	6.562865765	5.398954473	7.08328378
TCGA-63-A5ML-01A	Low-risk	2.630418041	2.535843076	2.228522292	1.388944172	3.53101006	1.145832544	2.281069445	0.314302055	3.901731163	2.330465788	2.470366674	1.597539338	3.58922937	1.147127468	0.1640901	1.881949395	1.350566828	3.90071395	2.879555976	2.974797728	2.925378892	5.101621493	5.540131365	0.779981287	2.273646482	2.825447623	2.561523289	8.250752682	6.290816203	5.472023131	7.646930393
TCGA-63-A5MM-01A	Low-risk	2.901992765	3.628416045	1.971759642	1.649079907	4.817086748	1.669281752	2.731102196	0.670231092	4.910218564	4.818181896	3.024478793	1.966563971	4.178799115	2.798276347	0.398270569	2.605745111	0.947873043	5.75494786	4.229412821	1.172799989	2.891935819	6.534321415	6.768719375	0.243097059	5.05779526	6.69378209	1.242770165	9.904979037	9.695202159	8.163378137	9.329711421
TCGA-63-A5MN-01A	High-risk	4.034431648	3.109861367	3.946226381	2.488934536	5.166638853	2.691102248	3.192293247	1.218780592	4.571390425	3.914551006	3.60311236	2.636856179	4.498841269	3.160270405	0.319318151	4.181081849	1.751081132	6.55810173	5.141276902	3.893513174	5.407184059	7.471808906	8.044350893	1.076993424	7.345625217	7.619148166	5.441044673	11.18545373	10.58178301	9.365178719	9.139735114
TCGA-63-A5MP-01A	Low-risk	2.751716656	2.461479616	3.464771758	1.988280584	4.126582028	0.640465515	2.409166613	0.668756742	3.632355335	2.831922035	3.525704441	2.314387968	5.582856161	2.620937264	0.159284579	2.938310387	2.858715562	5.35833178	3.936925788	2.662816411	3.749174444	6.05449805	6.662164984	0.413616717	5.267111451	4.637189774	4.037247356	9.39879013	8.656048458	6.4065455	7.727626973
TCGA-63-A5MR-01A	High-risk	0.91013679	1.098584728	0.288976441	0.760050703	6.15287662	0.570556501	2.357915072	3.246891908	3.10150875	1.996460227	2.557341299	0.730153192	2.541318201	0.924842237	0.133251192	2.660913773	0.314009907	3.42377919	2.059323298	1.577346538	1.865684648	3.789478958	4.715528868	0.157312673	3.144258392	3.901613108	1.833993123	7.434593028	7.342299964	5.783899536	7.915364353
TCGA-63-A5MS-01A	High-risk	2.608603712	2.858865618	2.526053144	2.354850093	6.011571301	3.287480077	3.448384495	0.826583989	3.511761378	3.042977202	2.869214225	1.726223485	1.840054108	2.627528022	0.163612611	3.794146255	2.21449582	5.64361702	4.43020846	2.495120111	4.26796574	6.558429802	7.226596633	0.817673521	5.48339404	5.962536244	4.187574134	10.12620923	9.19336638	7.005138244	8.34653644
TCGA-63-A5MT-01A	High-risk	0.8118806	1.153651539	1.023845045	0.286994982	3.935325501	2.29533029	2.837088463	2.68049172	2.136427844	2.454482886	3.233019705	1.23740841	1.395232281	1.576183865	0.478250981	6.27581495	1.535784697	5.05061344	3.475702206	1.385147165	2.403959042	5.175925337	5.688478215	0.501802868	3.075269646	3.423501644	3.123084388	8.944481204	8.046763677	6.243072886	7.915381006
TCGA-63-A5MU-01A	Low-risk	0.649592601	0.525889982	0.286171347	0.27296551	5.00590722	0.303403339	2.09407922	0.179029986	2.433873961	1.707903952	2.385772485	0.516651126	1.750941747	0.55014113	0.027682518	3.55850762	1.283826884	2.34977637	1.25387333	0.698117618	1.056128329	3.285928613	3.615584228	0.1068681	2.224251096	2.775047747	1.146147876	6.394635188	5.775429094	4.606110494	7.436467208
TCGA-63-A5MV-01A	High-risk	2.486884997	1.120941303	2.691749134	1.414102446	4.507994139	1.488583173	3.307441837	0.601221145	3.376600538	2.314834476	3.297314588	1.469348173	3.967430721	2.137127014	0.050897732	2.52545798	1.88566712	5.01814785	3.779895046	2.275398226	3.096505596	5.877244328	6.510908407	1.575777292	5.130823772	5.056524355	2.791914468	9.196614608	8.563345718	5.725761796	7.568308852
TCGA-63-A5MY-01A	Low-risk	0.806854065	0.37271069	0.089188114	0.351023677	4.251830633	0.279541745	2.099091241	0.237825913	0.760733457	0.761611757	2.583066316	0.066758723	2.054419369	0.117706264	0.022569644	3.72716096	2.545524732	1.69083021	0.454115279	0.319476588	0.355580643	1.244331443	1.835315412	0.248203232	0.598892169	0.973533909	0.211612745	4.218397377	3.258314195	1.918821377	6.567851333
TCGA-66-2727-01A	Low-risk	1.870192373	2.040964197	1.076452596	1.069606141	3.814878052	1.416353078	2.12822268	0.662787011	3.935202916	2.839587824	3.132919249	0.955374184	4.203749038	0.824360196	0.148243217	1.692597033	2.184054689	5.01216853	4.128023361	2.211885569	3.984187161	5.109806915	6.495957365	1.60071793	3.442835349	3.792605168	3.931150733	9.682706967	7.579524226	6.487111499	7.488029245
TCGA-66-2734-01A	Low-risk	0.85064917	1.124747869	0.636209428	0.290158318	5.794660919	1.706730901	3.895080201	1.396667041	2.005106472	1.760096363	2.780439499	0.347323141	1.569431387	0.461895739	0.193662267	2.294060234	0.501456677	4.69742999	3.816094623	1.128248693	3.315479259	5.296017644	6.302006311	1.774418691	3.053469759	3.715287684	3.651243376	9.180238583	7.418484893	6.456581842	7.788761157
TCGA-66-2742-01A	High-risk	1.638798917	1.574107723	1.416480616	0.981022072	5.212462912	1.287453374	2.552191402	1.001956685	2.429273467	2.017380522	2.741519578	0.586484278	1.27624722	0.930515191	0.088158863	1.962600306	1.329908493	4.40410878	3.416675095	1.714913598	2.920757746	4.895146992	5.600880922	0.689478327	3.850433283	3.891633824	4.032105268	8.885642682	7.706599873	5.585424313	7.660228402
TCGA-66-2744-01A	High-risk	3.536507442	3.841191445	3.137059433	2.669604343	5.119946433	3.370221532	3.064959835	1.219107449	6.444500799	5.263332619	4.060482014	1.875695023	3.48637852	2.256327917	0.585670384	3.886972956	1.347803465	5.97842642	4.994915253	2.776241488	4.159166125	6.509528867	7.227731891	1.626047305	5.777859667	6.766849406	3.163019846	10.68205204	9.488690252	7.200322972	8.653781103
TCGA-66-2754-01A	High-risk	1.181156216	1.398410261	0.435182271	0.684014657	2.607885259	0.951601766	2.52134712	0.15047907	2.719770628	1.996011104	2.451285947	0.323998677	0.667276745	0.549459475	0.133198323	1.333771025	1.796310107	3.48595881	3.190928281	0.693365852	1.782070267	4.421090723	4.69833603	0.521100031	2.942672995	2.876059333	2.643731632	7.952626999	6.452368174	5.184136089	6.45396929
TCGA-66-2755-01A	High-risk	2.517344997	3.068364812	2.439653424	1.678311619	5.166056024	4.075867094	3.196203302	5.054474577	3.064516249	3.138213376	6.253588686	1.325001016	4.917161426	1.965520933	1.047394054	3.37454442	3.547403515	5.73413462	4.954586212	2.774410943	4.325971902	6.448100881	7.225918625	1.250026608	6.264379269	6.035671692	5.369195342	10.75406419	10.02630389	8.56387771	7.855483121
TCGA-66-2756-01A	High-risk	2.241286705	2.063791889	1.42931743	1.648015325	3.082990439	2.591938125	1.57401822	0.689357134	2.610280484	2.213519356	2.62486891	0.692187495	0.719933617	0.659374736	0.365929488	2.165001075	3.373497687	3.72540847	3.246584631	1.046598364	1.880626166	4.287689312	4.548387487	0.214641355	3.697478404	4.295703881	0.206243841	8.183850202	7.213724144	4.632503555	6.685814312
TCGA-66-2757-01A	Low-risk	2.823337443	3.088022824	2.357071166	1.596440619	4.098478976	0.753181109	2.225018827	1.022521252	3.467202301	3.326607301	3.787025531	1.630679584	1.644545998	0.874042953	0.23115162	3.86150333	5.07387143	4.67211314	4.408160051	1.845318785	3.601578413	5.994473697	6.497578912	2.876729679	5.263342745	4.883805151	3.386589585	9.726718535	8.499413966	6.596392954	7.847338597
TCGA-66-2758-01A	Low-risk	4.149972335	4.734248814	2.703481032	2.50808214	4.327977211	0.551186322	2.429313	0.705169906	5.410015752	5.363657111	3.263300594	2.225635879	3.7729729	1.958215132	0.305558031	2.71667693	2.116580535	5.26176153	4.887305104	2.817794936	4.068637706	6.215941624	6.661306743	0.499685589	4.498374849	4.245670895	4.300621453	10.29022264	8.673326224	6.953194755	7.815503797
TCGA-66-2759-01A	High-risk	2.292555896	2.757838536	2.24215653	1.768391918	4.238660028	0.988941423	2.10760994	0.413522081	3.747102517	3.25145791	2.753758731	1.336158226	4.886665647	1.284257341	0.300894061	2.079317225	1.633508386	4.56937052	3.92305447	1.952669136	2.99677703	5.762429297	6.011034659	0.941394314	5.219404842	4.244422648	3.247296549	9.512247408	8.554076216	5.89329028	8.01863112
TCGA-66-2763-01A	High-risk	1.71539285	1.907491953	0.613830768	0.67929389	4.499762857	1.3298435	2.352406703	0.845124775	3.941942254	3.222804985	3.019658412	0.760370432	3.468939954	0.800606039	0.129158464	2.479697154	1.715690893	4.38700793	3.4496099	1.855017714	3.50629354	4.455266722	5.834996372	0.969490241	4.62038609	4.521272089	1.179025232	9.17475963	7.989641533	4.804009444	7.732179168
TCGA-66-2765-01A	Low-risk	2.105694962	1.872638965	1.055231739	1.295294448	4.93515531	1.140655551	2.850311688	2.212197213	3.207319764	3.524657062	2.606556034	1.348529884	1.461365251	1.436117045	0.095376394	2.049756144	0.479692124	5.14084024	3.752455712	2.054251812	3.392961728	6.247422573	6.804644745	0.206271914	5.402361372	6.134510973	4.156590463	10.01877115	9.223375497	5.029666375	9.110526046
TCGA-66-2766-01A	High-risk	1.656030605	2.036352013	1.339089507	1.454176097	5.285269197	0.539821493	1.502750128	0.310877876	2.841356837	1.91258692	2.677402955	0.52071006	4.462409425	0.586757521	0.053917822	3.188198433	1.161338316	3.91441915	3.312479473	2.010075741	1.747869	4.449129841	5.208152476	0.519281124	4.285500531	4.767759818	2.021610759	8.697350908	7.905121674	4.72226541	7.425516251
TCGA-66-2767-01A	High-risk	4.229654654	4.321494484	3.256494472	3.066099438	5.317714719	1.048719961	2.932774049	1.726921255	4.905927563	4.623332437	4.427776588	2.758178447	3.650800674	2.84674993	0.41292818	3.500947686	2.595699813	6.43751545	5.600387887	3.207264709	4.480801317	7.575405436	8.022299003	2.112629763	6.07180036	5.003158387	5.683095959	11.22198987	9.904547566	7.780092156	8.64512154
TCGA-66-2768-01A	High-risk	2.345541459	2.619616565	0.353510148	1.415031896	5.797221124	1.196170625	2.31881288	0.962084096	3.470248077	4.00620881	3.20816575	1.563499732	1.672384759	1.043564399	0.377362201	4.072022366	0.651287199	4.67968532	3.803515897	1.605738613	1.505977866	4.930841299	5.947048801	0.819376906	3.989556661	4.822970186	2.961347692	9.64721625	8.676693981	6.363109018	8.916720458
TCGA-66-2769-01A	Low-risk	2.355642498	2.495659605	2.47033017	2.075014565	5.704779088	2.169342213	3.225684551	2.224612394	3.827119957	2.49501019	3.9612679	1.371438653	2.642475124	1.874602108	0.244826038	5.409080237	1.817112892	5.1979839	4.864119192	2.427475431	4.095583034	6.832048675	7.260070726	0.598187844	5.255972746	6.108021519	6.55084853	10.60493346	8.908275471	7.632193687	7.770965966
TCGA-66-2770-01A	Low-risk	2.945419335	2.732758424	1.077929799	1.325260389	4.755079507	1.177874593	3.169776377	0.680353798	3.682964091	3.807538517	3.09077527	1.628409696	4.346644948	1.785201152	0.209916355	2.554927969	2.319718896	5.04739133	3.994202186	2.766742193	3.46337476	5.526469976	6.383340332	1.27221004	4.788040591	3.911348612	3.950064385	9.486815219	8.863437118	6.000545981	7.991216286
TCGA-66-2771-01A	High-risk	3.387048783	3.595709013	2.429281234	2.729231966	4.037614789	0.589616191	2.113389692	1.836576771	4.9742826	4.442992541	3.7460281	1.672140841	1.996128786	1.783209282	0.339628626	3.13013229	1.469143116	6.22813535	5.889208951	3.782922592	4.578338091	7.200897153	7.680312323	0.984176353	6.789826577	6.677174701	3.030560118	11.64977177	9.948678246	8.704239472	8.026282329
TCGA-66-2773-01A	Low-risk	2.878468305	3.022826744	2.302086384	2.113711225	5.151029226	0.589164223	2.071764774	0.90622827	3.56531836	2.717910906	3.031526402	1.486389214	3.984271839	1.323032453	0.386947378	2.729454217	1.324006045	5.15368778	4.024938652	2.702453498	3.448635036	5.855314568	6.134954469	0.842836377	4.816842711	4.792024545	2.763188947	9.319263298	8.411616323	6.255648671	7.593380945
TCGA-66-2777-01A	High-risk	1.790465417	1.26441092	1.36291775	1.447385317	5.465220477	1.063286259	2.475308989	2.076693664	1.902456388	3.425934176	3.923557552	0.957201595	1.999708061	1.381547563	0.170412918	3.010033228	1.368168484	5.54969493	4.346229747	1.695526293	3.832514168	6.178044284	7.004960033	0.444415718	5.197907878	5.461643313	3.598152186	10.12280195	8.88324633	8.339710606	7.829718348
TCGA-66-2778-01A	High-risk	1.485684628	2.105621852	1.233490398	1.384596886	4.907852872	0.569686773	2.037258909	0.559245843	2.998687783	1.994327854	2.943122946	0.385645802	0.897934955	0.458730599	0.054164015	1.518291369	0.668579191	5.05169768	4.392920007	1.815214839	2.686512252	5.417895106	6.080654961	1.016030294	4.970612067	5.911875998	2.517957639	9.806146209	8.769977126	6.065056153	7.662788713
TCGA-66-2780-01A	Low-risk	1.438534563	1.780310767	1.213938649	1.235238506	5.59393136	1.40779768	3.483018872	1.257472022	3.146649653	2.534543481	2.374560568	0.88782183	1.181629769	0.834547511	0.132204512	2.149193576	0.517330391	3.79347913	2.481598974	1.763101789	1.69617582	4.598950774	5.259409932	0.475490887	3.688381083	4.799302555	0.999368753	8.28194814	7.789457795	6.365793969	8.339794659
TCGA-66-2781-01A	Low-risk	1.975715999	1.642001709	1.128242564	1.505338464	4.332565061	1.359713622	3.048727809	1.434779291	2.75003149	2.86807406	2.811728061	0.591133158	1.024952204	0.561420056	0.051931051	2.390397442	1.002900304	3.785662	2.859239573	2.640612788	1.955056689	4.129372534	4.77174931	0.36840153	3.481450215	4.406960765	1.74693481	7.87053922	7.197064633	5.879921525	7.946051127
TCGA-66-2782-01A	Low-risk	2.285298772	2.283436948	1.954626343	1.684201081	6.117603385	0.973399575	3.163348024	0.902568128	4.765902243	3.208036385	3.038476334	1.278754147	1.565410931	1.617645177	0.423081881	3.279992077	1.285678431	4.93408207	4.328254854	1.912349286	3.089467577	5.737235075	6.143512404	0.324773304	4.490351351	4.132490727	2.673106007	9.765705437	8.143621926	6.528982782	7.784853852
TCGA-66-2783-01A	High-risk	1.952638917	1.757733569	1.729872882	1.657496706	4.181755538	0.620518211	1.776378593	0.363633909	2.473841451	2.023080605	2.802521586	0.957203709	2.893840872	0.560553573	0.075934405	1.562750752	2.440006927	4.27329507	3.02959154	2.245888915	2.493244292	5.356059987	5.630873635	0.500466839	3.589909805	3.776962685	3.699550449	8.601052161	7.639623617	5.789442294	7.277310234
TCGA-66-2785-01A	High-risk	3.919648111	4.011008093	2.541017675	2.819969657	5.356425663	2.111867063	2.5186367	1.717618293	5.782934488	5.077342573	4.132741382	2.545761638	2.654451163	2.554599704	0.594874256	5.479468301	0.948699628	6.49886002	4.777185092	3.107315186	3.225351965	6.249706657	6.98493141	0.899103846	5.863556316	7.046731112	3.121805095	10.93652796	10.75988662	9.148965477	8.835580174
TCGA-66-2786-01A	High-risk	2.943452977	2.237726164	1.472588589	1.349804304	4.346251492	1.952931226	3.580519366	0.673161724	3.286937157	2.358121702	2.70674756	1.648889791	0.989467256	1.219919466	0.085832185	2.188634558	1.516366875	5.11005517	4.099190497	1.906373852	3.323576161	6.072136519	6.20395059	0.244759674	4.82404726	4.848801279	1.579418543	9.600145578	8.422289586	6.304438799	8.228486463
TCGA-66-2787-01A	Low-risk	3.535232975	3.600995658	3.445260045	2.17932142	3.502264468	0.46702978	2.880114816	0.310063702	4.460319386	3.801552631	3.29568623	1.81501783	4.946492207	1.642903963	0.231464356	2.558451095	2.856241126	4.78129291	3.826846032	3.307396535	2.965484878	5.514575002	6.370320534	1.259356209	4.922965498	4.414239003	2.494834592	9.254470306	8.347918186	4.967244878	7.506865798
TCGA-66-2788-01A	High-risk	2.90761522	2.314262738	2.571687904	1.780558669	5.921943002	2.152057457	4.005863127	1.769087046	3.870066799	2.73827238	2.569923918	1.271282439	2.492773568	1.014969422	0.148215202	2.556474397	1.312354523	4.76580826	3.787001078	2.73701819	3.122760756	5.908750685	6.078442228	0.63991024	4.751378979	5.501994167	3.063519145	9.523748554	8.150024211	6.164913141	8.524229393
TCGA-66-2789-01A	Low-risk	1.267531561	2.047722427	0.959143146	1.5764213	4.762845846	2.358077433	3.511641746	1.380539285	3.966355314	3.17736046	3.535570076	0.421197586	1.477348088	0.461001643	0.222483734	3.380590569	2.735824616	4.90524674	3.653770779	2.906201497	3.654399798	5.381207941	6.379206285	1.470644937	4.600605444	3.020578271	3.753823059	9.474419723	8.682441311	5.105668768	8.064033038
TCGA-66-2791-01A	High-risk	3.684483711	3.962954809	2.920356996	2.248627118	5.07459436	0.934258095	2.906509036	0.82321824	5.404846827	4.662831398	3.419334159	2.233286755	4.588139185	1.645596896	0.259928066	3.092117467	1.361813194	5.46075247	4.592718707	3.515854111	4.399506631	6.507573288	6.846984483	0.630829138	5.598855015	5.771750227	1.846487324	10.16057226	8.928695244	6.382615056	8.453270741
TCGA-66-2792-01A	Low-risk	1.549835894	1.612294128	1.193090624	0.901686453	5.081449848	1.001210963	3.230675858	0.500026185	3.166333429	2.313201794	2.9717325	0.488568728	3.908403546	0.680654983	0.18480881	2.201976275	1.908556797	3.45455808	2.595450244	1.019753084	2.101592165	4.488826013	4.927507982	0.055816022	3.828765684	3.437328999	1.878322848	8.22208	7.230007915	4.541676736	7.036176438
TCGA-66-2793-01A	High-risk	1.532316011	0.509782342	0.329675705	0.429270681	3.736749519	1.472645961	1.872105118	0.44439201	1.501623778	0.777495111	2.659652279	0.294447953	0.509069989	0.375258684	0.028337165	2.89826071	2.558376961	2.81851568	2.337255438	0.837050048	2.747166769	3.130496868	4.139632393	0.044729336	1.9629131	3.166348902	2.749860088	6.439123025	5.634130186	3.794495433	6.993688375
TCGA-66-2794-01A	Low-risk	4.801215379	4.575553215	2.104051229	3.055840892	4.754052964	0.28714957	2.622243375	0.820679488	6.012664761	5.284787163	4.038198651	2.715580129	4.179572649	1.853943916	0.363456514	4.837756616	3.943053314	5.33700011	4.673352956	2.121754117	3.781959554	6.414848928	7.317536853	2.270794593	6.074509059	5.486763728	4.137625549	10.09859554	9.398812027	8.016229189	8.103145729
TCGA-66-2795-01A	High-risk	1.838983449	1.770455366	1.670615142	1.479366541	4.403789961	0.756130941	2.85877813	0.381271808	2.737867	2.804948916	3.204260519	0.630547548	1.35131902	0.94290054	0.251071804	2.023098611	1.120878864	4.87821853	4.427714242	2.524953064	3.424391108	5.728722894	6.356578394	1.246742817	5.616681657	5.952906816	2.025476061	9.968920736	8.98797549	7.405568291	7.656324423
TCGA-66-2800-01A	Low-risk	1.604194974	1.809493026	1.566694778	2.231036339	5.360387464	0.929868462	2.371658593	0.527226157	2.239305044	2.030629697	3.962843207	0.78964673	2.112605429	0.941366228	0.216260495	3.282409369	1.623847766	5.48985059	4.446452847	2.060906777	3.865535714	6.353124801	6.920692554	0.299895535	5.065018907	5.527781077	3.077857408	10.19036651	8.657592953	8.015806358	7.891807673
TCGA-68-7755-01A	Low-risk	1.30411467	1.096329946	0.764326186	0.754627725	5.174175343	0.989988042	2.344580259	0.153073612	2.226637921	1.903420971	3.125834988	0.615852484	3.649674814	0.888220314	0.079723438	2.59284333	3.025573638	2.83576354	1.802981831	1.219190264	1.709158277	4.338169725	4.778063035	0.038518146	3.100125152	3.239195736	1.724896221	7.388688626	6.650281331	4.559148792	7.141672108
TCGA-68-7756-01A	Low-risk	1.240114309	1.352999322	0.884829235	0.680554934	5.1885316	1.403570875	3.353816384	0.498441399	2.176146763	1.996105831	2.829777821	0.579161424	2.186586201	0.84771395	0.089596455	2.172250449	0.849208518	4.35359717	2.841516233	1.913192774	3.203871458	5.187024422	5.918303845	0.326868354	4.011696836	4.848352766	2.98454455	8.324237049	7.99768394	5.518558783	7.465268812
TCGA-68-8250-01A	High-risk	2.362924092	1.71946585	1.63070941	1.219102503	4.502473415	1.532658196	2.012694224	0.302442683	3.678696422	3.144769044	3.095991442	1.544584104	2.107813181	1.76013187	0.332498798	3.067529326	2.268059549	5.28587896	3.897216415	1.79462423	4.148328442	5.739538349	6.990422337	1.636345548	4.673420812	3.831041256	4.159515722	9.591713905	8.458372877	6.355029147	8.353391909
TCGA-68-8251-01A	High-risk	2.393811635	1.961720468	2.820907698	1.961137439	4.38793797	1.627862641	4.291779116	0.882778408	3.633705098	2.635193727	2.664248707	1.284674764	1.468554556	1.50660607	0.123132458	4.629279271	3.568349356	4.83361353	3.424291561	2.62205073	4.205078169	5.082570663	6.882039499	1.67993266	6.043978813	5.49017276	4.421589433	10.0747176	9.214350665	7.037115508	7.511965169
TCGA-68-A59J-01A	High-risk	3.297823937	3.669086312	1.003422897	1.857239036	4.456391776	0.888634861	1.510187942	0.79439204	4.47834302	5.05684591	2.730767965	2.324747094	5.117168088	2.408480236	0.549993286	2.364384235	1.324191186	4.94351699	3.56925252	2.341353718	3.780044398	5.976207723	6.573660713	0.076108872	4.647106378	5.477087858	3.400034421	9.384099985	8.182356289	6.63450396	8.499841911
TCGA-6A-AB49-01A	High-risk	1.256653148	0.937638185	0.107858446	0.309772848	5.187655639	0.49119418	0.825698092	0.425257837	2.336516438	1.954215389	2.968244178	0.587259975	2.179657422	0.445042824	0.039023892	2.865817811	0.430320522	2.10366716	0.571655873	1.745039344	0.498013634	1.474059926	2.693959819	0.076433897	0.935372969	1.639688054	0.506574695	4.847452701	4.674718666	3.84557568	7.515853932
TCGA-70-6722-01A	High-risk	1.761519753	1.324024802	1.145428877	0.607253582	4.883094792	2.102930165	3.382067867	0.775738725	2.880086461	2.317641114	3.455391922	1.524410676	3.451915265	1.445889381	0.150631631	3.371115169	0.908180093	5.47210146	3.788552747	1.71366636	3.490533014	6.338596871	6.654519062	1.81553339	4.934680759	4.922778665	4.700559231	9.911159535	9.697955844	6.774858865	8.090109971
TCGA-77-6842-01A	High-risk	3.41689688	3.765893521	3.553808171	1.968853788	5.942347712	0.740839257	5.605162321	1.912793686	6.289320948	4.063820149	3.546835522	1.927296571	5.363281152	1.557922203	0.343941976	4.254316337	2.704062583	5.24652034	3.93490924	1.562013707	3.321978795	6.327286031	6.660215146	0.414039946	4.558085359	4.752294147	4.44270883	9.850530539	8.38191717	7.640443307	7.533661204
TCGA-77-6843-01A	Low-risk	0.778714374	0.787722996	0.53894803	0.44940784	5.09237913	0.630627538	0.528450542	0.1959312	1.110354931	0.517988012	3.085489206	0.343795516	2.820334092	0.564777798	0.089482649	1.040041381	1.725072608	3.44965081	1.898309691	2.646050281	1.879236636	3.480487404	4.694196864	0.036180419	2.396289029	1.674257123	2.126320665	7.136222614	6.259752805	4.182378137	6.807694973
TCGA-77-6844-01A	Low-risk	1.722100242	1.852778761	1.280198663	1.058853578	4.846964562	0.494840345	2.113376452	0.135935837	2.314428809	1.87891644	2.932116118	1.121020562	1.540660946	0.866890696	0.115002189	2.352378244	1.960892059	4.29111135	2.650285101	1.981593253	2.585408212	4.965184832	5.502297935	1.362496236	3.240273162	4.47488617	2.578594493	8.045251595	7.462983833	6.578989983	7.122549924
TCGA-77-6845-01A	Low-risk	0.626616342	0.643955981	0.261583963	2.146829729	5.554741782	0.413388942	1.480515573	0.235547655	0.706400504	0.814250599	2.522376369	0.144641275	1.49373607	0.162439845	0.049780787	1.80063221	2.000551954	2.54130019	1.32042554	1.050935126	1.355902033	3.171574715	3.507567381	0.656186444	1.23895752	1.986942499	1.623538452	6.375806724	4.967829436	4.153536158	6.482509978
TCGA-77-7139-01A	High-risk	1.756364105	1.211300703	1.285942455	0.64832678	5.055186308	1.677357094	1.958412202	0.912371285	1.897618725	1.933961082	3.673963815	0.705047558	4.839011237	0.851741061	0.089449157	2.332571226	2.963029062	3.71274808	2.2538085	1.512874958	1.82831508	3.837533381	4.896823764	0.427868915	2.905382033	2.790140354	2.205728861	7.49302762	6.410026186	4.469017072	6.903445119
TCGA-77-7140-01A	Low-risk	0.718849233	1.441575201	0.690483723	0.178346501	4.681962947	0.815930662	3.274480213	0.013318232	3.08933061	2.356142672	2.35505121	0.197933469	3.417702011	0.260581197	0.085690271	1.28561745	1.579827072	2.77520365	1.727124802	0.313370841	1.597531038	3.327308874	4.522058291	0.493667883	2.962887331	3.952797741	0.507462723	7.152681211	6.810404783	5.990816835	6.131286431
TCGA-77-7141-01A	Low-risk	2.013966205	1.114774756	0.836311601	0.465952651	3.488952987	1.92611121	1.479083808	0.210490066	1.880233951	1.813095655	2.907107052	0.668940529	2.864704459	0.902483637	0.25868445	2.608575366	2.939321607	3.80034084	2.61698963	1.834069115	2.409706256	4.308158786	5.209582589	1.105542403	2.948053633	3.169759477	2.458317227	7.991420258	6.597302214	5.149201325	7.584308527
TCGA-77-7142-01A	Low-risk	1.91022325	1.562397721	0.914398323	0.456192946	5.214683942	2.351528721	1.776083663	0.298276046	2.580070888	2.134984362	3.161172052	0.396898875	1.036403781	0.634697494	0.074111637	3.277366742	1.760736167	4.55998112	3.25979278	1.395275941	3.200523496	5.583039129	5.448608667	0.157123602	3.98436542	3.874952449	2.714189715	9.005382824	7.423526528	5.406974357	7.827968393
TCGA-77-7335-01A	Low-risk	4.223763861	4.39380209	3.453269502	2.40807661	4.853059049	1.300589863	4.936615886	1.013317243	5.483558857	5.312959946	4.017370808	1.909954095	2.189336052	2.568148269	0.49936181	3.027744953	3.264078377	6.40924421	4.780461154	2.242340961	4.175696919	7.659557572	7.727577738	1.035985452	6.235948819	7.301762452	5.441300739	11.02971491	9.838902942	9.012339353	8.659440576
TCGA-77-7337-01A	Low-risk	1.92534031	1.730799519	2.15400947	0.808872333	5.786527807	1.944008099	4.110600475	0.756058605	3.931257872	2.88735223	2.944414452	0.615547699	1.094238153	0.703438967	0.128610414	3.626879786	1.202612929	4.48370978	2.528489255	0.985418632	2.450977893	4.997304085	4.932383357	0.115380332	3.645142491	4.460718818	2.226068902	8.635040484	7.530599511	6.487503331	8.532592327
TCGA-77-7338-01A	Low-risk	2.002383283	1.784432983	1.928459738	1.059308083	5.057103473	1.672395365	3.049482913	1.730554516	3.076967977	1.952046978	3.011858549	0.719009985	2.123097864	0.737454545	0	2.869294608	1.527882669	4.23798245	2.773987727	2.053210847	3.168594025	5.129056323	5.698076526	0.112760024	4.180289871	2.725318103	3.405535654	8.617056431	7.909717896	4.854202584	7.229796068
TCGA-77-7463-01A	High-risk	0.729762016	1.186744516	0.620907236	0.514160625	5.330444134	1.538888373	2.123666399	1.793540774	2.546148181	1.495839966	3.52521439	0.414530631	2.8498821	0.492217816	0.133515265	3.855595821	2.696147453	3.9870141	2.325803892	0.622637417	2.624176387	4.556903075	5.248133244	0.178796663	2.480644001	3.306380777	2.966830534	7.995968433	6.486627131	5.665222843	6.857844507
TCGA-77-7465-01A	High-risk	3.417872063	3.422701549	2.744694699	1.577382374	3.526831766	2.56163498	3.088885431	1.650269184	4.948542522	4.931230631	4.883015685	1.798430541	2.468137158	2.399196108	0.248753683	4.506467607	3.865894953	6.19934039	4.818757668	2.528344216	4.791120949	6.219351615	6.960717798	0.215191388	6.320338456	4.212592428	4.408237301	10.7769226	9.730854475	6.382835072	7.680661083
TCGA-77-8007-01A	High-risk	3.032877367	3.08468598	2.523587749	1.592791404	5.697111053	2.15674021	2.995384521	0.680167129	3.749463222	3.088016437	3.556711716	1.646612122	4.396539533	1.558942277	0.600908978	3.605791584	1.050833627	5.27284207	3.995483955	1.625274501	4.329651303	5.586601206	7.096059771	2.126847322	5.690027715	5.503628154	3.739565372	10.21472284	8.748736804	7.204054756	8.299869838
TCGA-77-8008-01A	Low-risk	1.67709546	1.142551927	1.799312917	1.014213551	5.658434748	1.133770816	4.100700887	2.50958976	2.356127996	1.625936031	3.568084703	0.934888672	1.542061086	0.951640958	0.221961966	2.182321395	1.086069747	4.82002896	3.571701986	1.748006246	3.205235082	5.917519598	6.322204199	0.230535324	5.122811866	6.183107156	1.758101261	9.352923327	9.156719606	8.389636346	7.97131088
TCGA-77-8009-01A	Low-risk	1.724574281	2.004533285	0.554510609	0.376514438	4.59912692	0.595128645	1.6350065	0.165344107	2.632504643	2.463575495	2.674579264	1.112826889	2.424224714	0.506833896	0.183454177	2.482278923	1.355247327	3.13293674	2.18741208	0.490005224	1.847539238	3.295205746	4.726082811	0.147478821	3.221979144	3.028106856	1.900250267	7.544878108	6.566654344	6.060233381	6.67496624
TCGA-77-8128-01A	Low-risk	0.824431953	0.58349863	0.469149701	0.629704152	5.221154725	2.580685949	3.099781711	0.174492435	0.956062647	0.603336458	2.346762362	0.255399064	1.40723508	0.254736451	0.071626076	3.188819693	1.857126325	2.45676665	1.404856802	0.341119369	1.283340276	2.761410633	4.138690504	0.297421753	1.892405686	2.41597977	2.547223953	6.483780388	5.701660292	3.946408591	6.395502776
TCGA-77-8130-01A	Low-risk	0.354397785	0.660272208	0.197213019	0.342209728	5.967580285	1.334829861	3.748405095	3.701160615	1.00234284	1.08720232	2.208233645	0.14898235	1.657788217	0.475629773	0.100887989	1.797752952	0.75708955	3.63320312	1.861255172	1.26223425	2.408878886	3.731941953	5.215871323	0.615246058	3.297851736	4.758582927	4.183392114	7.580679254	7.234314553	6.165539498	7.651646482
TCGA-77-8131-01A	High-risk	3.300046407	3.787151366	2.827787391	3.056426762	6.362303276	1.203257474	3.017519794	1.351608802	4.276701951	3.517671757	4.316272416	2.321594456	2.557175228	1.770632516	0.914112308	5.084523533	1.55376347	6.25350642	4.738276904	1.832387511	4.16016543	7.011823512	7.907428664	1.990687144	5.060658915	6.085660546	5.614137223	10.68076631	9.357476383	8.440608461	8.799027286
TCGA-77-8133-01A	Low-risk	1.818472938	1.524130545	2.21514321	1.948538528	5.180839418	1.049423463	2.518734571	0.555481332	2.90987774	1.708696322	4.808959664	3.065664258	2.220273597	2.093360039	0.168591155	3.491731234	2.5670297	5.73943715	4.485561503	3.616967424	4.372353646	5.924445084	6.600661191	0.74188184	5.311212964	6.494652832	2.878246834	9.47223166	8.868058747	8.386118098	7.822912924
TCGA-77-8136-01A	High-risk	3.74468013	3.780289813	3.016268319	2.13632695	5.461708375	1.605652248	3.915796057	1.543516664	5.337253042	4.612606755	3.192194755	2.618931351	4.69702227	2.193301194	0.789585061	3.058551063	1.193069456	5.19565798	3.875597012	2.92867871	3.538967401	5.98488847	6.583143088	1.021558922	5.254292033	5.85664648	3.424690516	9.674235462	9.279727557	7.936855036	8.915408809
TCGA-77-8138-01A	High-risk	1.436142504	1.930977421	0.951533254	1.153772949	6.2841721	2.08782803	3.634871732	0.717766225	2.464019205	2.260642807	2.192082312	0.685643194	1.470990876	0.858358176	0.337215593	4.216177662	1.213452317	4.70792025	3.010210079	1.541319373	3.182502918	5.15537375	5.920260967	0.254508946	3.879869307	5.89030725	2.077870566	8.550058979	8.461620076	7.877683118	7.585395404
TCGA-77-8139-01A	Low-risk	1.577862854	1.250543369	0.812228947	0.894744062	5.013850178	2.435080116	3.448209746	1.440622481	2.984962754	2.784028331	3.304356558	0.949154475	1.359598615	1.03277893	0.135360191	3.638172994	2.468580284	4.12343537	2.233735267	2.147007088	2.168402241	4.286676336	5.051385179	0.392114317	3.995958619	2.720631882	2.658338333	7.80066319	7.134303423	4.140126325	7.272556114
TCGA-77-8140-01A	High-risk	1.071274261	1.608900001	1.078025596	1.009709886	3.606037269	0.589463519	2.071080015	0.166657928	1.923375026	1.418306621	3.992768384	0.734139876	0.729273866	0.154380728	0.03834308	2.347118664	2.695016285	3.56717976	1.712789211	1.273558972	2.109884565	3.626945687	4.610036311	0.0604034	2.175009561	3.346565655	1.6439552	6.808842068	6.292948441	5.77769884	6.79066279
TCGA-77-8143-01A	Low-risk	1.644741326	1.365111763	0.53608405	1.046047355	4.611985387	0.849776191	2.12984994	0.328257646	3.629457771	2.675090272	2.272297652	0.994611194	1.981833851	0.674334539	0.182526789	4.198135536	0.592999045	3.73816887	2.619839855	1.245672847	2.755505644	4.407512197	5.518494572	0.129179191	2.522960616	2.98947476	2.714530141	7.909877574	6.443274487	5.263693168	6.93575414
TCGA-77-8144-01A	Low-risk	1.328675393	1.319681141	0.352653781	0.504085999	4.517862939	2.310086368	2.225136262	0.474141207	3.941829189	2.133964459	2.198741304	0.709860505	1.154875612	0.998106543	0.149154652	3.689526523	0.430866573	2.79218353	1.910478948	0.3760673	1.328910486	3.578077665	4.580507572	0.017709149	1.816331528	2.344244893	2.159923956	7.26209672	5.682502902	4.347193807	7.026363542
TCGA-77-8145-01A	Low-risk	0.77746885	0.94292407	0.859833945	0.66008281	5.798492725	3.945294254	4.727804691	0.986504938	1.625326399	1.594803027	2.198397553	0.830293464	1.474825111	0.999984116	0.119476707	1.940425198	0.737770422	3.37914648	1.715859643	1.098275844	1.613036568	3.160639148	4.449483623	0.542888479	2.925189375	3.714410156	1.350491405	6.798433336	6.570464959	3.147526264	7.346255971
TCGA-77-8148-01A	Low-risk	1.770508515	1.566880406	1.50769306	1.895044279	4.944013696	0.846569796	2.584551245	0.274788497	2.072893441	2.128982225	3.552628171	0.667760012	1.668825934	1.31780517	0.145999429	2.905571912	1.735165638	4.13833583	2.970770821	2.149217892	2.128017361	4.585427886	5.943356037	1.234201358	4.252833279	3.806899065	3.824255862	8.460807335	7.596997197	5.172245039	7.490647669
TCGA-77-8150-01A	High-risk	3.174231727	2.808184544	1.943440471	1.959667282	5.353567563	0.647354604	2.554624199	0.19927668	3.29522449	3.589802857	3.257465751	1.93296557	3.917508433	2.264768245	0.315385306	2.241739086	3.089836847	4.32235982	3.180503881	2.275418732	3.01248472	4.793600543	5.952549673	0.890151869	3.187208051	4.076405065	3.686394661	8.578751049	7.129528588	5.902373258	7.8312762
TCGA-77-8153-01A	Low-risk	0.942116903	0.998847222	0.882437889	0.884479297	3.780320578	1.0942909	1.818485836	0.441270546	1.767064638	1.820599471	3.801697532	0.546915614	1.794702158	0.43678042	0.109289845	2.489103553	2.879039638	1.99556094	0.915069304	1.099684273	0.894876181	2.455771654	3.145891677	0.066053887	1.082838148	1.771916932	1.337861903	5.569795238	4.347163514	3.038835654	6.2722923
TCGA-77-8154-01A	Low-risk	0.667932588	0.416243552	0.413057649	0.661158067	5.454341216	4.16926284	2.788197244	0.271456373	1.333491346	0.654237032	2.377499044	0.252763611	0.571107583	0.235489874	0.095319777	3.347117801	2.034584929	2.74776024	1.38337613	1.084390296	1.398347536	2.73425218	3.673390165	0.025839052	1.43682391	1.889987614	1.54128184	6.058916864	5.341914361	3.386067471	7.22624597
TCGA-77-8156-01A	Low-risk	3.722450838	3.766267762	4.318180329	4.09416763	4.871097654	1.27436893	3.098839179	0.996096974	4.812923082	4.363440329	4.496111811	2.779985133	2.029405738	2.138236101	0.381723176	3.859716902	1.713388998	5.71738677	4.605565579	2.708916906	4.164399884	6.607561299	7.435381658	1.391144107	4.709613346	5.895722118	5.487500742	10.22198875	8.663534918	7.758845737	8.288178808
TCGA-77-A5FZ-01A	High-risk	4.035014603	4.136012546	4.085969301	4.004700641	5.342904327	1.883258866	2.982944236	0.856438976	4.513506114	4.054188118	4.502037493	3.182197763	2.739894291	2.813750024	0.39463966	4.506345287	2.447631215	6.78409732	5.470561948	4.391298985	5.539980686	6.904399095	8.382633251	2.627054609	5.990952306	6.410901972	3.623186454	10.97205143	9.648780365	7.989716181	8.981740377
TCGA-77-A5G1-01A	Low-risk	1.581642	1.303161845	2.01846656	1.365584928	5.799254351	1.01028738	2.685113111	1.834277194	2.59009368	1.898018441	3.256586365	1.258147516	1.934992891	1.172800228	0.161970961	4.561869543	0.863492066	5.03981278	3.529979671	2.154314233	3.506713125	5.703815509	6.480934128	0.175907748	3.931944608	4.270261445	3.508375218	9.133458813	8.057742713	6.169050115	8.241141695
TCGA-77-A5G3-01A	Low-risk	2.170243929	2.671782756	1.881394373	1.022025045	5.115787231	1.233117195	2.824621002	0.293205161	3.335507689	2.827897438	2.915460741	1.057559284	4.346385712	0.678183142	0.066204219	2.857640321	3.043276673	3.31485318	2.319877796	0.788722968	1.972102626	4.288918773	4.892928691	0.136710392	3.373130216	3.870296531	1.927312788	7.708541178	6.587554794	4.490093153	7.022333374
TCGA-77-A5G6-01A	High-risk	0.870501057	1.124752907	0.900964107	0.637980894	3.697561529	0.89374093	2.248850082	0.484502075	1.612384313	1.335574313	3.575732553	0.582286196	0.400363326	0.456132795	0.053279199	2.632747964	2.595948576	3.34532283	2.117990854	1.24055289	2.217250416	4.100181654	4.827742568	0.143413106	2.653921644	2.658704141	2.271542491	7.362523267	6.338924896	4.425954847	6.72233423
TCGA-77-A5GF-01A	Low-risk	2.491218417	2.11560874	1.325948075	1.202824862	4.731145021	0.724417098	2.92892387	0.22576838	3.177167628	3.305531664	2.463500746	1.334618808	5.530527357	1.198228548	0.15286778	2.863605418	3.34062564	3.6527923	2.677559009	2.434539391	2.120883748	4.241964757	5.161481474	0.499824567	3.666170971	4.122098546	0.552531714	7.915299233	6.965723752	4.617466338	7.984215993
TCGA-77-A5GH-01A	High-risk	3.045963366	3.393025124	2.337897544	1.842736237	4.478803034	2.425096875	4.104087376	2.661201073	5.759241401	4.848060196	3.859749811	1.862155068	3.301164598	2.601309296	0.887942646	5.510545237	4.065136882	5.83343296	4.746459643	3.615905913	5.341109173	7.159275979	7.523086947	1.757304698	6.156227803	4.404061232	5.425119447	10.60911491	9.95175379	6.820032991	8.352190795
TCGA-79-5596-01A	Low-risk	0.616046542	0.26358947	0.58018922	0.581666854	5.546921003	0.177546504	2.559284228	0.221870772	2.67732459	1.28346943	2.527018329	0.345439591	2.297490878	0.390971189	0.016563197	2.62265684	1.964324356	2.939705	1.523268961	1.326247864	1.174648768	2.623203516	3.975708598	0.329559499	1.835090123	3.376240017	0.895685596	6.309573902	5.925590814	2.729672271	6.760859919
TCGA-85-6175-01A	Low-risk	2.4248956	2.015183366	2.412248759	1.333027518	5.484984437	3.085021886	4.672960807	0.990189515	3.417453667	2.182138318	4.030722691	1.329224926	1.866997921	1.955411211	0.23860793	3.698868432	1.529725896	5.33703743	4.260380539	2.132133642	4.256258371	6.631886089	7.275712552	1.799619779	5.05680658	5.357426373	6.710638727	10.00059083	8.972750379	6.905517603	8.160882479
TCGA-85-6561-01A	Low-risk	3.396928285	2.965297905	3.223879532	1.790946677	4.874385253	0.956493176	3.873289618	0.858767715	3.971989977	3.818138537	3.239744684	2.13855883	3.137896054	2.009380428	0.241376355	2.809116359	1.662777727	5.0069168	3.979116966	2.595718313	3.583021215	6.194959676	6.718890819	0.550020174	5.037380603	5.217023074	3.824126884	9.720138707	8.389502347	6.937444716	8.11463641
TCGA-85-6798-01A	Low-risk	0.424780806	0.607208664	0.185689342	0.275785008	4.866280507	0.644863132	3.034554389	1.076262109	0.960768542	1.18997963	3.769549934	0.277238907	2.234826601	0.547619733	0	1.469771923	1.826725434	2.87776981	1.490747645	1.708321445	1.070294555	3.572604362	4.666695974	0.344339458	2.838404159	4.096930766	2.1086487	7.043832279	6.910524784	5.543675214	6.471058168
TCGA-85-7696-01A	Low-risk	1.473703143	1.389373768	1.409857228	0.959834807	3.183128412	4.018378839	2.562470392	0.754749294	2.230191386	1.827895823	2.945974843	0.667018442	1.170487309	1.418404415	0.192427995	3.00088661	1.247666223	4.30350563	3.228833674	1.637295598	2.662874891	5.42759375	6.055117702	0.246181903	4.603945928	5.098299807	3.654264604	8.602816573	7.957196591	5.083358697	7.842808133
TCGA-85-7697-01A	Low-risk	2.184639443	1.491763881	0.997437519	1.46869538	4.989773151	1.528097505	3.423431275	1.042641643	2.891674579	3.01518368	2.857333382	1.235503404	0.943370565	1.530380435	0.044488946	2.619971836	1.571344377	4.07358319	2.675497025	2.22710851	2.426325616	4.252304016	5.536724277	0.62161883	3.302373167	4.251600006	2.011981129	8.110565049	6.964465364	5.099355945	8.246176798
TCGA-85-7698-01A	Low-risk	2.549613776	2.234877334	1.913810633	1.674811319	5.31040213	1.059311165	3.920126623	0.599468657	3.125357508	3.259565319	3.496670512	1.508281118	4.281698532	2.133268214	0.183923941	2.854617202	2.001370875	4.38376082	3.335078821	2.177581758	3.013762904	5.634025205	6.139369233	0.100238235	4.508998231	4.801699709	1.497533937	8.984954068	8.150539181	6.540125372	7.687631831
TCGA-85-7699-01A	High-risk	4.237778338	4.578746747	3.463020641	2.12363576	4.433026938	1.883568121	4.192148452	2.02738878	4.782088921	4.437412843	4.643219825	2.970640717	2.345395467	2.704038968	0.356161411	5.759995038	2.992640144	5.07394309	4.192195361	2.244779661	4.252620717	6.534363861	7.121452184	0.766367365	5.131873718	5.812969395	4.44758103	10.04518002	8.525248578	6.979502329	7.819204257
TCGA-85-7710-01A	Low-risk	2.324090999	2.219396548	0.731432347	0.941144814	5.956817773	1.011494903	1.753425595	1.403855589	3.561952586	2.910238898	3.535703643	1.332608656	1.400684955	1.157271122	0.10968536	1.420364961	1.568231479	5.19030665	3.215684731	1.778096229	2.848256643	5.821693414	6.18667848	0.143394741	3.508326829	4.164154009	3.389753219	10.09048213	8.028379686	6.99558381	8.242945777
TCGA-85-7843-01A	High-risk	1.194273426	1.111561898	1.0418963	0.861008738	4.773892531	0.646596793	3.289861181	0.389006418	1.788574086	1.932966586	2.677936733	0.85224611	0.706055762	0.880232773	0.116072877	3.63705549	1.743919739	3.94015985	2.718731187	1.319671222	2.158427929	4.465841744	5.518306536	0.866274306	3.91343596	4.117423775	1.754501312	8.193586881	7.675676497	6.390494863	7.949893016
TCGA-85-7844-01A	Low-risk	2.10512073	1.963883935	0.928013564	1.070942622	4.099504129	1.260695135	3.424639313	0.227632825	3.970073043	2.924578851	3.186596934	0.858382865	2.752713918	0.933772135	0.066928553	2.00841294	1.732444147	4.28211463	3.113756866	2.264709511	2.963769699	4.885338728	5.872398425	0.755190025	4.463030595	4.644616011	2.847996142	8.533962651	8.029352685	6.768799077	7.292919214
TCGA-85-7950-01A	High-risk	3.270035399	3.175334208	2.769642638	2.099869349	4.670753914	1.49228065	4.119203874	2.039554382	3.813520317	4.202969206	6.333293173	1.884319553	2.974496341	1.768132604	0.684317926	3.341821439	5.446951705	4.55025484	3.307842292	1.377648396	3.924436934	5.566069723	5.670949059	0.294795072	5.34497409	4.325289903	2.912372638	9.258939152	8.431450237	7.880034182	7.522540867
TCGA-85-8048-01A	High-risk	3.459904522	3.468940388	3.258365522	3.188238094	4.50982671	1.670937452	3.544757914	1.239756662	4.77696661	4.872969929	3.933114872	2.827882951	2.164014931	2.451122195	0.524835573	4.205641328	2.523477682	6.10639138	4.606780988	3.593138429	5.040262531	6.851297265	7.354406726	0.376868263	5.154993776	5.371296068	5.178318434	10.52299185	9.132915645	8.181694406	8.657938031
TCGA-85-8049-01A	Low-risk	3.197105509	2.932075288	2.339493083	2.775261247	5.489475644	0.99749856	4.145637565	0.888713471	3.94420975	3.901900787	3.991814653	2.336449353	2.218283375	2.527719066	0.218005044	3.472839269	1.731783855	5.28398301	4.086774109	2.74659113	4.099730018	6.34342138	6.981786246	0.642543515	5.47169153	5.881770145	2.686353653	9.782282758	9.091537842	7.981112231	8.132355649
TCGA-85-8052-01A	Low-risk	1.444659429	1.010793268	0.869350379	1.203668698	5.479179373	2.457087349	1.776086861	1.092226842	1.659682309	2.032207229	3.014469168	1.11446963	2.270362276	1.183811514	0.073708228	2.235234011	1.272423382	4.26446735	2.720649996	1.750498322	2.70608369	4.730275459	5.624577458	0.368767379	3.430095279	4.501562687	2.732503803	8.332538827	7.533092519	6.842378866	7.204366543
TCGA-85-8070-01A	Low-risk	0.941274511	1.016461977	0.41053777	0.536433885	2.94200904	0.130180878	0.759494087	0.051410894	1.554986237	1.501503609	2.311736392	0.332109858	4.581872163	0.501679317	0	1.097113256	1.944005607	2.01267098	0.581438418	1.045120628	0.66308586	2.007190844	3.024064303	0.20414604	1.675532997	1.733223281	0.565302594	5.144340551	4.867207771	3.837372105	6.824579384
TCGA-85-8071-01A	High-risk	1.971742889	1.299530052	0.606046421	1.411060607	4.593703747	1.894921123	2.484900493	0.48955159	4.945689764	3.134088296	2.926619169	0.81443529	2.217933829	0.944532735	0.0787772	2.037090456	1.029608243	2.89826778	1.259035863	1.940635847	0.657532114	2.360483028	3.397572113	0.123129126	1.863647134	3.209163855	0.988471026	5.707557179	5.423699277	2.620042442	7.352586167
TCGA-85-8072-01A	Low-risk	2.295638366	1.939071893	1.387363858	1.743811644	4.890836237	0.675559943	1.654948913	1.285761523	3.18960644	2.510340378	3.480733915	1.373065124	3.868169468	0.85424356	0.070311531	2.524538879	1.166967201	5.08280882	3.69637797	2.840338116	3.633038518	5.631226635	6.476202181	1.035995305	4.382086924	4.774646091	2.830761002	9.266101154	8.137061134	6.561182362	8.282541332
TCGA-85-8276-01A	Low-risk	3.056165152	3.236575428	2.686735642	2.389434169	5.010850109	0.740569481	3.283005391	1.40240244	4.271843941	3.952404781	3.39752478	1.97727288	1.675509849	1.982871116	0.351659635	2.850683167	1.393329721	5.01322228	3.655044221	2.682038757	3.732827552	5.985688408	7.036559974	0.539872217	4.92320888	3.911357088	4.42682272	9.617043817	8.487553902	6.323971399	8.190316882
TCGA-85-8277-01A	Low-risk	2.198968714	2.637609487	1.444063838	1.158058121	3.833940127	1.117736159	1.595312433	0.152639964	4.009927408	3.041238402	2.103376494	1.224667023	4.644457097	0.778739599	0.156461884	3.820462299	1.779094474	3.74424061	2.476974499	2.107994983	2.605706922	4.049781466	5.19439509	0.241045467	2.799396778	3.563083513	3.345057506	7.860280732	6.603590408	5.797333855	8.747456818
TCGA-85-8287-01A	High-risk	3.555938634	2.527783868	3.435266553	2.444573096	4.706233809	2.688675511	3.988415154	2.924330915	3.918206286	3.271676527	4.011806362	1.980295025	1.473659188	2.267609053	0.248375581	4.068673685	2.624613391	4.88730279	3.598383177	3.329582379	3.646770645	5.632109135	6.602984815	0.518485435	4.766894463	4.218940285	4.189621902	9.361266603	8.244445547	6.258417088	8.371302581
TCGA-85-8288-01A	High-risk	2.195191034	2.65385374	1.230330634	1.227700333	4.748982826	2.019702219	4.01917329	2.061980853	2.451642028	2.944807199	4.407523002	1.413203543	1.201802841	1.473212098	0.145226454	5.413226792	4.081744304	3.9131801	2.526887357	1.988390346	2.469914682	5.151663542	5.653032854	0.405161503	4.236442689	5.243382761	4.724580647	8.746424908	8.311288633	7.349338844	7.945258923
TCGA-85-8350-01A	High-risk	2.018988667	2.242541616	1.797999385	1.815162347	6.020288799	2.071049495	3.594685157	1.917325884	2.936728938	2.676398416	4.166791224	1.243263139	0.861924752	1.051528953	0.070672745	3.530475706	1.983995853	5.0686874	3.594703798	2.452257931	3.463840405	5.335297499	6.615192039	0.537691113	4.415879349	5.30453671	5.308150154	9.321137575	8.198834111	6.033886864	8.227645727
TCGA-85-8351-01A	High-risk	1.227109716	1.203598609	0.342072884	0.658013762	4.680546112	1.222459211	1.961185505	1.25010905	3.145256132	2.377949601	3.309083509	0.513237187	1.661227976	0.541776151	0.046949691	1.770228498	0.565168909	4.65370342	2.786089659	0.717549994	2.860295061	4.625038583	5.57586138	0.380666754	3.769306777	4.061593763	2.670187957	8.381963553	7.940256308	5.420981372	7.387156232
TCGA-85-8352-01A	High-risk	1.92248583	1.268889529	0.55413527	0.79263709	3.146251647	1.110128113	0.893821397	0.223703221	1.442192123	1.819121699	2.84091562	0.653352258	0.554326329	0.339364075	0.095055875	3.343045371	1.403111818	2.48311293	1.489041479	0.841089272	1.13168633	2.825919278	3.394268068	0.298369686	1.880303905	2.92617668	0.103851714	5.80096182	5.543876303	4.414108608	6.583319976
TCGA-85-8353-01A	Low-risk	2.480649839	2.929551974	2.097313079	1.601807098	4.760484587	1.6220497	3.883037114	0.367131168	3.263837592	3.196082094	3.460874268	1.293951426	1.863481937	1.525355093	0.146758395	2.78721026	1.572600503	4.54855192	3.316190635	2.31115967	3.61796445	5.557264925	6.166549637	0.241388935	4.293391653	4.427114891	4.07911913	8.93941877	7.936563845	6.23519565	7.908992324
TCGA-85-8354-01A	High-risk	1.130923101	1.468353338	0.638388789	1.658848677	4.344833927	0.160206602	1.725611206	0.295454564	2.513955752	2.252021158	3.241032551	0.662611615	0.840664631	0.772412572	0.074407175	2.367517231	0.855770982	3.32849756	1.739547885	0.579599284	1.763789176	3.826130538	4.637115715	0.134914306	2.667510343	2.120705804	2.167138863	7.320166003	6.384794376	4.281011666	6.556427216
TCGA-85-8355-01A	High-risk	3.787457004	3.21475565	3.224971826	2.952211268	4.732372369	1.394950781	3.330496743	1.159463199	3.91289627	4.198934922	4.281657926	2.810537704	4.736369097	3.214243967	0.406678627	3.436849153	2.817243506	6.16255801	5.264098475	3.2019496	4.628111802	7.302192956	7.707548158	0.763723214	6.778650302	6.928889235	2.98234689	10.69115786	10.00388024	8.865095165	8.922585692
TCGA-85-8479-01A	Low-risk	0.587273799	0.784511827	0.644031154	0.458314235	5.493353907	0.332465271	1.252344678	1.487413957	0.975416736	0.625380092	3.23251515	0.115803394	0.369060236	0.415073916	0.065398441	3.12894086	0.700380441	2.28499993	1.110872496	1.723945593	0.675340134	2.055130498	3.606070874	0.135085717	2.143357479	2.633230889	2.940992561	6.083074861	5.489131615	4.475863016	7.155012218
TCGA-85-8481-01A	Low-risk	1.273593803	1.885806381	1.047961223	0.915977617	6.04378897	2.901982012	3.31523958	3.442078116	2.33715328	2.661778447	2.637807921	0.619514187	1.856834688	1.016618755	0.279169894	4.231406375	1.083451483	3.66366738	2.269970093	1.52133971	1.553514612	4.059504864	5.13734573	0.485991906	3.219712859	3.527970313	3.101708831	7.988029825	7.667577987	5.076736004	7.882842449
TCGA-85-8580-01A	Low-risk	1.445962905	0.460185236	1.757402152	1.574234529	4.731557125	1.408239419	2.33134292	0.495677599	1.865520936	2.433577737	3.635898401	1.745572178	1.791674268	1.40409765	0.03088964	2.430045142	2.693400722	4.72320638	3.118958267	2.563463268	3.696152657	4.037890442	6.111181128	1.318756699	3.715197572	4.804921238	2.515107808	8.544260344	7.543391558	7.077297742	7.050698935
TCGA-85-8582-01A	High-risk	1.407567211	0.933897302	1.427015113	1.31547457	5.515591407	2.318121819	4.277671377	1.554462998	2.230301449	2.16670508	2.894021318	1.062056085	1.647998843	1.318016639	0.117985396	2.638078628	1.29740099	4.14738792	2.868028587	2.271992378	2.373304669	4.296098881	5.072554258	0.306550786	2.301421562	2.328294058	2.440798928	7.907834533	6.222651668	5.222397622	7.783989557
TCGA-85-8584-01A	High-risk	3.895693953	3.816733616	2.900929044	2.678673843	5.077863577	0.657860966	2.577024905	0.605289825	4.898655292	4.626628598	2.15097546	2.603023808	2.689258814	2.187275605	0.202242094	2.857875992	1.083008422	6.03616709	3.863379356	2.865764396	3.823174358	6.3349724	6.830594044	0.30905373	5.072061184	6.619535543	4.410157758	9.718252742	9.37454159	8.366572801	9.421693432
TCGA-85-8664-01A	Low-risk	1.146724477	0.968330978	0.67257446	0.763769094	5.754337451	2.485585742	2.992894329	0.376879792	2.312811943	1.348988236	1.73291785	0.559105751	0.262195164	0.437240521	0.075495187	3.348095066	2.981567177	2.7027983	1.430452395	0.464094377	1.038694129	3.241119196	4.385906924	0.173673778	1.643494917	2.676601635	3.3451236	6.535308536	4.895283623	4.058932648	6.114711989
TCGA-85-8666-01A	Low-risk	1.582681257	1.376178216	1.324028097	1.23328722	5.878038653	1.429168272	3.367218015	0.681369311	2.05400836	3.801238357	3.229718435	1.0101724	1.701213007	1.611951937	0.403213785	3.812798761	1.042011683	4.0314541	2.588429262	0.970418821	1.850332957	3.939720088	5.141922636	0.720182681	3.277589029	3.487005489	1.50645887	7.782486128	7.558578974	6.200724704	7.158638593
TCGA-85-A4CL-01A	Low-risk	3.477410274	4.615071879	2.475559554	2.78147958	5.553984819	0.13066947	2.00780594	0.528510278	5.127920555	5.919795217	2.340011584	2.628668912	1.51051054	2.51544172	0.279310425	2.892106689	1.248306859	4.69381018	3.125626139	1.729760074	2.728131045	4.93467346	6.485367766	1.507168217	3.773315425	4.481246355	2.929275847	8.894814129	7.73384907	5.639425128	7.259180589
TCGA-85-A4CN-01A	Low-risk	2.312626984	2.389510383	2.416027767	1.679873318	5.596230092	0.85080342	3.36269012	0.433501466	3.06136298	1.718021241	2.751312433	1.145737416	2.601709395	1.050056195	0.030018787	3.324083483	2.120285978	3.97559063	2.728414702	1.771638618	2.367301958	4.089354105	5.754960834	0.601560349	3.506111341	4.238060255	2.17489775	7.968062942	6.991895604	6.432687813	7.141027715
TCGA-85-A4JB-01A	High-risk	1.279068984	1.552100446	1.099409852	0.892660835	4.910433436	2.149286494	3.447648839	1.180279157	3.297835098	2.281198407	3.480319172	0.678294279	1.541972954	0.92434449	0.27109196	3.663368802	1.78854768	2.76043118	1.313340486	1.312462082	1.507494139	2.702114631	3.649210848	0.958647319	1.345554975	2.369272342	2.470335223	6.244686226	5.545415786	3.629130896	6.868561876
TCGA-85-A4JC-01A	High-risk	0.986490677	1.685787595	1.920481323	1.071656578	6.067694921	0.31333043	3.352202507	2.946672185	2.529890839	2.061145172	3.168394997	0.777529431	0.63935091	1.194891468	0.244244521	4.449295306	0.759415097	4.12742357	2.556277216	1.799012423	1.809203488	4.151360435	5.740475609	0.792542747	3.623235612	4.821363381	2.099624077	8.05201738	7.756860164	4.632260148	7.518998787
TCGA-85-A4PA-01A	High-risk	3.583920081	3.048133158	3.902377801	4.108199337	5.680170384	0.800222026	2.712682392	3.031085521	3.906706112	4.098364154	6.621392853	4.759335843	2.270580906	4.53150558	0.13958113	5.000931781	3.472780295	7.46864876	6.450728762	6.039368393	5.993208123	6.948836098	8.587737415	3.202961169	5.719789877	6.735484981	6.048344204	10.9875759	9.293211904	8.493185453	9.26649372
TCGA-85-A4QQ-01A	Low-risk	1.239046939	1.113411243	0.110463878	0.612416561	5.980388611	0.196008963	1.638684968	1.167309493	1.573574475	2.669737803	2.295767373	0.508052085	1.036603501	0.728275033	0.039989666	4.090338638	0.310143263	3.21566447	1.88271513	0.830312923	1.575122097	3.961728145	4.732550811	0.26397851	3.376608292	3.432106594	2.710255178	7.234970688	6.651489475	3.612666068	7.459747156
TCGA-85-A4QR-01A	High-risk	0.32398233	0.123665127	0.038585478	1.377788473	4.101467386	0.544518522	2.309691694	0.236025337	0.362460406	0.445651924	2.807060613	0.070839131	1.367273334	0.124768778	0	2.510508545	1.798678393	2.57800292	1.093310555	0.401264883	0.982495531	1.731653202	2.648038922	0.262415488	0.715461545	1.092530704	0.618340647	4.511619446	4.18707858	2.412303844	6.996509834
TCGA-85-A50M-01A	High-risk	1.288183575	1.172107346	1.217626296	0.660497861	5.697517025	4.295009133	3.23759384	1.723763057	1.986569729	1.754219973	2.870233837	0.620121529	2.799057039	0.799712345	0.083508873	4.013043582	0.776840357	3.5025634	2.014455548	1.290436422	1.915707975	3.476605996	4.683866805	0.487547941	2.453327363	2.848012651	2.423917192	7.383427332	6.352558543	4.77839787	6.668375957
TCGA-85-A50Z-01A	High-risk	1.373344365	1.441498892	1.662922737	0.906017311	5.757607226	2.471496171	2.163839122	1.343023831	5.59548816	3.553816763	1.824079986	0.825353799	1.628352368	0.512608863	0.245839293	2.847988851	0.423488482	6.26885739	2.733679011	1.383228349	2.191491713	4.057409832	4.896170677	0.516121696	2.505324974	3.338754834	2.827476291	8.219704904	7.242269337	5.12359516	7.185471118
TCGA-85-A510-01A	High-risk	3.206686269	3.546149543	2.783149732	2.230011006	4.940950888	1.865467167	1.839267843	0.450293689	4.24879556	4.029273776	4.201536013	1.674170006	1.254490873	1.850555324	0.337638364	1.825310964	3.228643284	5.41189608	3.780877405	1.547220382	3.598772528	6.019653635	6.763911474	0.504469878	4.563728442	5.648010718	4.130346021	9.327863301	8.430982658	7.773361954	7.353950547
TCGA-85-A511-01A	High-risk	2.330473774	2.604321004	1.949616564	1.682824459	4.968194243	0.972813672	3.888874342	2.467902632	3.310603369	3.861341641	4.541253136	1.597523899	2.159353175	2.023463447	0.262285858	4.276988609	2.063354868	3.92181856	2.573978562	2.813610745	1.604381946	3.954913796	4.906589502	0.534451888	2.817558785	4.176482447	1.320935699	7.720776796	7.103709858	6.164663293	7.903065069
TCGA-85-A512-01A	Low-risk	1.142354618	1.278107643	0.539625473	0.595024011	3.901883833	0.663784517	3.094336359	0.604881553	1.6235821	1.455260096	3.547954964	0.321854468	1.514289594	1.021069942	0.148649132	1.957959971	1.789763467	3.56148181	2.336749023	0.748480584	1.05015154	4.244634225	4.795290846	0.193554121	3.350905633	3.726873766	0.922107528	7.757570835	7.200793818	4.492739772	6.546173439
TCGA-85-A513-01A	High-risk	3.087621904	3.962132003	2.813265726	2.865189895	4.918393512	2.131787333	2.537720425	1.183929328	4.245159071	4.262313927	3.565393958	2.890155227	2.042828885	3.487547082	0.577615372	3.661033519	1.486566275	7.1896193	5.217343989	4.112068336	5.347551515	6.088293812	8.095534749	2.930982132	5.851418538	6.030574928	5.569125423	10.57719913	9.879004601	7.859380733	8.643350041
TCGA-85-A53L-01A	Low-risk	1.343401551	1.648374211	1.176997984	2.796582787	4.77833652	0.367261419	3.007905596	1.491594594	1.910302136	1.923883942	3.779851806	0.36258356	1.198328753	0.872639499	0.056076016	3.235354011	1.852576437	3.26916075	1.706448051	1.789215425	1.393321197	2.712569498	4.258754469	1.913971149	2.292699204	3.125236562	1.362861826	6.659555549	6.124878853	3.176804486	7.081773557
TCGA-85-A5B5-01A	Low-risk	1.011434498	0.954419385	0.904502922	0.857636538	4.751088749	0.415976781	2.996583537	0.290131211	2.264467446	1.934424205	3.058555916	0.425876093	3.356056256	0.962720776	0.134861322	1.981101327	1.931351889	3.46290975	2.242986674	1.133845297	1.257394472	3.497093158	4.409907234	0.159197847	3.304178594	4.340889892	1.753902388	7.176050578	6.662708809	3.570536331	6.821506382
TCGA-90-7766-01A	High-risk	2.751096937	2.21208374	1.791982299	1.445611827	4.343046763	0.474789414	2.016885414	0.712062035	3.959635946	3.830262843	3.217600645	1.70363739	2.125835729	2.07227137	0.07289407	2.299221607	2.397145121	4.86826005	3.943920884	3.093625269	3.618543192	5.920486045	6.401746267	0.376550518	4.378266086	4.949483593	3.08142013	9.266948592	7.766746145	6.093662341	7.980608
TCGA-90-7767-01A	High-risk	3.033351428	2.732546281	2.859758946	1.621276334	4.197247426	0.850591377	4.038360489	1.668226798	3.869077018	2.548744271	5.49711234	1.678898083	3.443014136	1.582409913	0.132010271	4.276493764	4.912216041	5.22108651	3.898285139	2.924194195	4.687600417	6.815235463	7.307926703	2.068459238	6.522153046	6.310535432	5.338995535	10.35473214	9.213123654	7.703584742	7.499847469
TCGA-90-7769-01A	Low-risk	0.672265333	0.996671555	0.260249104	0.391776915	5.357000564	0.35973688	2.164545353	0.602657904	1.317774593	2.081830319	2.636932177	0.29579676	3.397583513	0.691423801	0	2.216124618	1.392717355	2.14713113	1.189119634	1.11166572	1.1545493	3.503023151	4.162111881	0.120737445	2.827412445	1.82158761	1.823942092	6.685602458	6.025031814	3.256965811	7.234044775
TCGA-90-7964-01A	High-risk	1.119283535	1.311561771	0.679788626	0.640913929	5.283903537	1.933676245	2.155421002	0.61839596	2.81509396	1.366163625	2.720617566	0.259410993	0.987342541	0.231146196	0.187423367	2.86782749	1.73366949	4.80877382	3.396562215	1.427395971	3.33831645	5.782590218	6.21229406	0.506338777	4.022291085	5.037134432	2.877715528	9.013855853	7.862574957	6.013391818	7.673120677
TCGA-90-A4ED-01A	Low-risk	1.364026485	3.075526184	1.689548027	1.636420913	5.756481911	1.074122525	2.90782036	0.300585732	2.566013464	5.350023966	1.878024879	2.819759638	0.665342915	0.891113834	0.113059488	1.880729258	2.575402018	4.40622276	2.814086671	3.407606925	3.671436784	4.928946527	5.807626039	1.00212126	3.818005239	4.61514437	1.894688708	8.344273834	7.664332593	6.793349928	7.647513113
TCGA-90-A4EE-01A	High-risk	4.578597781	5.015431737	4.47924047	3.644857724	5.346764621	0.988572176	2.66505639	3.025340126	5.366689823	5.038255877	4.99915718	3.499414713	2.873673005	3.459707871	0.89632902	3.852410356	3.068807046	6.3585461	5.047919337	3.652030867	5.145520173	6.99139732	7.968809491	2.202400548	6.363338556	7.077577437	5.040320066	11.15152211	9.890336574	9.088437858	8.397387338
TCGA-90-A59Q-01A	High-risk	4.176614192	4.154865005	2.509450976	2.375351464	3.943710432	1.999255841	2.664884423	1.864493548	5.668698486	5.736163187	2.446879719	2.671479941	2.41059636	2.375369535	0.3868905	2.797428344	1.254679285	5.98031786	4.094522292	3.675043364	3.777050766	6.378210026	6.834545858	0.982978187	5.270009587	6.531872806	3.001994335	10.00510499	9.230319248	8.987438787	8.586413224
TCGA-92-7340-01A	Low-risk	2.381677524	2.566026294	2.425952769	1.770336018	5.199224279	0.948302114	4.284602357	0.340745199	3.432887474	3.356479206	2.936318509	1.185587948	1.234513612	1.74548672	0.195952986	3.767752488	1.349766382	4.63720018	3.429903596	1.64219134	3.305681876	5.71260048	6.423654682	1.145670682	4.201583113	3.983873125	3.756138522	8.969727493	7.670605337	6.015710853	8.033984799
TCGA-92-7341-01A	Low-risk	0.901366192	1.165799998	1.276705985	0.863037796	6.210468979	0.789492346	3.165388384	0.132019643	2.842650397	1.842740287	2.852669132	0.435346313	1.790555586	0.708060694	0.080633506	3.607560706	1.876751847	3.52476529	2.542779274	1.149271222	2.143137473	4.144944164	5.345479174	0.533204882	2.200331897	2.490753315	2.48924827	8.093736059	6.300846504	5.442296933	6.887798104
TCGA-92-8063-01A	High-risk	1.653992888	1.598044045	0.970403443	3.764669563	5.384326993	1.008460179	2.626219416	1.067933001	2.683732215	2.177198289	2.921426773	0.913422714	2.606262838	0.636156009	0.307082387	2.99950436	0.972981581	4.03311398	2.58866227	1.249841373	2.701295659	4.587624041	5.158775263	0.762677028	3.639659105	4.68166045	1.09013338	7.898933536	7.468840022	6.424173366	7.767512728
TCGA-92-8064-01A	Low-risk	4.826920249	5.051040378	3.384434257	2.83352334	5.207637292	0.664134214	3.207258067	0.417550252	5.416722041	5.821103487	3.639284622	2.509976	5.720393637	3.018326101	0.580218415	2.905161461	1.694366372	5.27675982	4.165718975	2.239518043	4.257113126	6.344881049	6.90623948	0.979713966	5.68073815	6.028140896	3.868765431	9.421688754	8.905960012	6.384043367	8.936681411
TCGA-92-8065-01A	High-risk	2.392272948	2.052667892	2.127767751	1.593797869	4.863167311	1.292396775	2.367716593	0.699645977	3.249650956	2.426329007	3.503418595	1.467669755	1.352033575	1.837299371	0.274939413	2.624228322	1.090296956	4.88810017	3.986644213	1.836735873	3.679086774	6.0673276	6.556332215	0.428789451	5.232513746	5.846914792	2.172912197	9.46994783	8.934262999	7.819073836	7.45964899
TCGA-94-7033-01A	High-risk	0.851713865	1.592197043	0.407292843	0.451135069	5.774768764	0.383698537	1.768541711	0.643250669	2.237034993	2.476686825	2.622087613	0.592591471	1.018259995	0.583733629	0.055229093	1.736104407	0.568306456	4.56962689	1.894708411	1.619033979	1.618802883	3.678180135	4.676389524	1.852900059	1.705263195	2.105916953	2.070869696	7.076340477	7.166682437	4.144914436	8.206598585
TCGA-94-7557-01A	High-risk	0.912375244	0.979708216	0.838547377	0.54355835	4.111237322	1.575277401	1.69160787	0.911297732	3.04234796	2.015547055	3.028862783	0.458186815	1.952700564	0.744316947	0.129510942	2.606256574	2.361072205	4.33331984	2.793285775	1.560738594	2.244494608	4.60852438	5.848295519	2.03674771	3.10476741	3.334109291	3.168615259	8.422374565	7.787494922	5.282240582	7.199476835
TCGA-94-7943-01A	Low-risk	1.591850035	1.389838181	1.345446744	1.499004199	5.240115923	0.988637579	1.637196535	0.825690692	2.276229459	1.458126717	2.749141293	0.950923386	0.763638101	0.847693511	0.313467767	2.447222839	2.412155139	4.3941612	2.834824333	1.552171277	2.829343235	5.219829169	5.623773143	1.055724662	3.842160613	4.803163597	3.037646643	8.58409027	7.523966149	6.912982248	7.524889578
TCGA-94-8490-01A	Low-risk	1.753714843	2.13195102	0.817133333	0.871307735	4.228920256	0.870896681	2.183403525	0.244377255	2.42845138	2.373041276	4.136627299	0.725647461	1.290354276	0.208707002	0	2.691278376	2.444209869	1.93207923	0.915403209	0.882528472	0.790737121	2.788571748	3.523608884	0.03672115	1.472218451	2.567758037	3.434779635	5.694499216	5.057276771	4.458381155	6.950742099
TCGA-94-8491-01A	High-risk	2.025162613	2.050404914	2.798181408	1.966119891	4.579871561	0.201271446	2.005770092	0.707229527	4.298704211	2.505818145	2.49265375	1.604324553	1.729963335	1.05651402	0.179928985	2.24813815	1.966506808	4.73497817	3.338660034	3.044463608	3.007165657	5.51706389	6.488316719	0.928810399	4.065428712	4.352299042	5.249875201	8.987554809	7.643989794	6.076024684	8.0501214
TCGA-94-A4VJ-01A	High-risk	1.393746276	0.909839247	0.678602235	0.842944014	5.680118045	3.041020081	2.772031658	2.390970172	2.999916023	1.906507378	2.691958738	1.108118255	0.959189479	1.099136119	0.047884761	3.399199124	0.80214549	5.57232126	3.657601323	1.961631377	2.834314225	5.892743012	6.418620866	0.311605895	3.97081879	5.433990768	4.565414337	9.324872214	8.824896346	7.098168801	7.987769597
TCGA-94-A5I4-01A	Low-risk	0.67667336	0.516479482	0.277216301	0.435062756	4.942497882	1.115876482	2.767786789	1.200123407	1.061794324	0.756211369	3.460792981	0.312732048	1.024236556	1.00989499	0.264789237	2.911043621	3.024419798	3.30232749	1.791756783	1.090295501	1.864008686	3.730308731	4.30689181	0.110970721	2.218148391	3.083442475	1.248022736	7.101215934	6.625718798	3.84615379	6.950784823
TCGA-94-A5I6-01A	Low-risk	0.787173159	0.750086758	0.755664322	1.130571132	5.874921117	0.440102071	1.899831933	0.918325513	1.721156672	1.449493479	3.016273146	0.351718739	2.529215568	0.84423064	0.117831348	2.250464188	0.868914484	3.35712347	2.244312296	1.61316592	1.482410905	3.956732456	4.943882522	0.405165249	2.741738727	3.142139047	3.509990477	7.540228763	6.492125095	4.46494369	6.851880335
TCGA-96-7544-01A	Low-risk	1.845841939	1.534868076	2.06078227	0.928291606	5.424909928	2.612110853	3.464778527	0.159444197	2.850460753	2.412169807	3.105905641	0.637722672	3.728952044	1.146770305	0.107161673	2.026676521	2.538780383	4.62967866	3.860328478	1.844014692	3.695611486	6.126780807	6.227412338	0.600136605	4.663438103	4.203292923	4.100014167	9.438112597	7.88591086	5.980526215	7.0439037
TCGA-96-7545-01A	High-risk	2.358842368	2.286141035	2.524867955	1.238385635	4.620186434	1.624379125	2.394920754	0.864381114	3.573309205	2.375138927	4.361725167	0.778113234	2.560769828	1.088361564	0.067086681	2.931258017	2.978029011	5.48617579	4.037195952	2.310685566	4.040166773	6.31498711	6.723839132	0.226530628	4.91585139	5.166050314	5.205116675	10.08064287	8.680353612	6.874303259	8.192993869
TCGA-96-8169-01A	High-risk	1.772347792	2.233869295	0.988154269	0.939672359	5.76114685	3.338507792	3.241389483	2.23145992	3.102498885	2.513488379	2.595372235	0.871070348	1.440909722	1.004854057	0.131774723	3.943706379	1.663895974	4.60181632	3.108801631	1.915978605	2.925993525	4.968206799	6.373156671	1.43438007	3.984538472	4.536679042	3.900091481	8.860462037	7.851290815	6.098186825	7.931548748
TCGA-96-8170-01A	High-risk	1.24973588	1.139838272	1.537212444	1.144832696	5.302051408	0.787135663	2.167955242	0.616864003	2.144308366	1.010054417	3.096244216	0.655601122	0.845342584	0.947070339	0.07905812	3.282554367	1.455713454	5.38081371	3.532211832	2.507825886	3.480717729	5.422831993	6.318722963	0.405067724	3.283071715	4.470300627	3.951530368	9.144054978	7.720738845	6.559557296	7.685644127
TCGA-96-A4JL-01A	High-risk	4.30079896	4.637508424	3.508536634	2.979136645	5.718870837	3.501213075	3.201454481	0.845317163	4.6983864	4.956086734	4.076205903	3.044106899	2.791329206	2.771518219	0.988839627	4.322746107	4.225081281	6.117181	5.190318464	3.888843755	5.563821308	7.241890006	7.998715319	2.73179504	6.502651164	5.978055035	5.403315416	11.20730464	9.840331603	8.598736179	8.551674226
TCGA-98-7454-01A	High-risk	3.261215986	3.238560489	3.010550243	1.486912877	4.596085091	3.195461312	3.579584369	0.760033274	4.880751533	4.808735396	3.627369688	1.813809216	2.889655297	2.365529181	0.137897399	2.904659826	2.14380932	6.08323711	4.635064009	3.097368134	4.688234245	7.105241244	6.866066644	0.582636731	5.48995417	6.193723297	3.455663167	10.59710577	9.13067509	8.343459962	8.115498728
TCGA-98-8020-01A	Low-risk	2.315797625	1.929920276	1.505128894	1.254479507	6.541697608	1.548417447	3.644213709	1.092344155	3.859239043	3.262945099	2.761491086	1.637520086	1.890044088	1.512578256	0.05947813	2.926927495	0.807076826	4.52364017	3.298922051	1.152300276	3.390409214	5.27615168	6.290526551	0.341716498	4.572103669	4.371657551	2.865171859	8.922454291	8.449774935	5.386532275	8.393783157
TCGA-98-8021-01A	High-risk	1.587497726	1.54382303	0.977925413	1.230716998	4.819930307	1.754460321	3.379275213	0.765400893	2.543324666	2.750718812	2.632174287	0.821575096	0.722487381	0.423718331	0.210642767	2.041734798	2.417731494	4.14190681	2.484007053	1.512769503	2.583747192	4.986812616	5.547027145	0.284947211	2.903289516	4.377521668	4.168477294	8.179051218	7.049199977	5.927303287	7.705182403
TCGA-98-8022-01A	High-risk	2.719002128	2.046928286	1.422183002	1.570505268	5.062155635	1.650060602	2.784780001	1.23357903	4.290478413	2.998744576	3.792407689	1.63858521	1.666913137	1.594454905	0.166279571	2.86707906	4.02661079	6.62233468	4.592756504	2.732193126	5.216144154	7.231683052	8.063678634	4.179834199	5.94322434	6.137449517	5.717621223	10.6615659	10.21402667	7.973829809	8.984312907
TCGA-98-8023-01A	Low-risk	2.86232185	3.441591398	2.759025395	2.462700377	5.603452934	0.692972082	4.128284474	1.643022989	4.637053139	4.46140887	4.753338945	1.732581404	1.476420102	2.233843854	0.478881071	5.585935559	2.095171823	5.00151826	3.584096361	2.511212717	3.708506538	5.339792082	6.49953639	1.34707989	5.193226159	3.445583314	3.849380784	9.596735894	9.219796415	5.633471184	8.221966261
TCGA-98-A538-01A	Low-risk	1.737662622	1.727017695	1.368237624	1.20434286	5.304863736	1.352563016	2.48880164	0.830309207	2.93241874	2.825696002	2.933784445	1.028119771	1.911225325	1.067230143	0.189866159	1.89761637	2.661659175	4.0562276	3.07608584	1.67449808	2.459827192	4.85354776	5.435452792	0.316868462	4.42169904	4.803937293	1.563391282	8.416432406	7.650898294	4.997072661	7.080251553
TCGA-98-A539-01A	Low-risk	0.759789634	0.860043198	0.614245948	1.018160422	6.207989641	0.867034989	2.137299978	1.116243106	1.281343194	2.816191723	3.089611179	0.597742288	1.591824772	0.745392921	0.085473169	2.269275197	0.722250274	4.58610717	2.909795404	1.678395247	3.042730877	4.910653817	5.832134694	0.14926705	3.540572193	4.10049769	2.783723002	8.457689125	7.437368433	5.811285018	7.247604343
TCGA-98-A53A-01A	High-risk	2.391537854	1.681940785	0.845331266	1.405029476	3.748591885	0.610587568	1.500683758	0.404752762	3.414354189	3.193033628	3.511769313	1.939427621	0.63366544	1.237621869	0.052645229	2.305650743	3.244774498	3.41257693	2.064814836	1.576018483	2.219950532	3.681289835	4.812948624	0.586398031	2.652493044	3.312039424	1.754431218	7.352711217	6.289202152	4.801994032	6.896240505
TCGA-98-A53B-01A	High-risk	2.364737972	2.400481233	1.215132133	1.345520229	5.519449185	2.747816121	3.921197034	2.058838993	3.693719734	2.905006127	2.535913275	1.669080435	1.554750585	1.303413026	0.229965961	2.938930103	1.078232072	5.1200702	3.362259732	1.588816214	3.415805202	5.260691594	6.352374536	0.914826816	4.050047855	4.737669408	4.14927646	8.9344216	8.063218601	6.340052861	8.724343349
TCGA-98-A53H-01A	High-risk	2.548855623	2.700407527	2.142818944	2.329207048	5.01746803	1.533162541	3.817385509	1.168832267	3.378979895	4.431831139	3.694727697	1.887165471	2.987486894	1.901608664	0.361255946	3.529818245	2.219555899	5.94787168	4.409068066	3.187030175	4.180900475	6.254619493	7.328529554	1.825320764	4.727138122	5.868370282	4.144394286	9.853851633	8.849436985	7.097602625	8.579276649
TCGA-98-A53I-01A	High-risk	2.809961092	2.47412266	2.399767925	2.270421285	5.317027897	0.654518829	2.644555281	1.185417621	3.776392198	2.930183766	3.92051106	2.617952977	1.972468025	1.884750339	0.313301286	2.813885388	2.189221911	5.26060692	4.138999808	3.498380092	3.697935838	6.112822062	6.775156194	0.609970065	5.138697599	5.453301438	4.036671045	9.385663747	8.530325808	6.137789486	7.938458469
TCGA-98-A53J-01A	Low-risk	0.956697736	0.767936977	0.560569551	0.651937628	5.006562545	0.219952817	1.985870169	0.243745878	1.888703326	1.44934268	2.080672632	0.328115182	2.076067389	0.737201371	0	1.041838154	1.239809946	3.55130455	2.297334606	1.202005894	1.524785759	3.465328709	4.837725957	0.366486201	3.152184597	4.403355141	1.983156049	7.640171046	7.102687407	6.165452782	6.468176223
TCGA-J1-A4AH-01A	Low-risk	0.96597475	1.242550419	1.110057407	0.938518477	4.391071056	0.427295675	2.630148489	0.175299421	1.983670525	2.310153917	3.148833182	0.709349038	3.593273106	0.671214353	0	1.707637772	3.016278316	3.73576868	2.044725949	2.530636919	1.352986602	3.737822765	4.372001275	0.282780299	3.041511578	4.44781659	0.329131526	7.104560666	6.86388116	6.128214148	6.749948068
TCGA-L3-A4E7-01A	High-risk	1.393887558	2.098410093	0.94976102	1.336031709	5.452247797	2.138472242	3.01450716	1.736115781	2.858137629	2.561731498	3.210107704	0.67708091	2.695656532	1.263242299	0.185872904	2.131810734	2.087265694	4.71701991	3.190084187	2.655036681	3.393040703	4.889012085	5.945373296	0.34807546	3.065916341	3.054666078	3.152157731	8.318043226	7.432139911	5.550225269	8.197758591
TCGA-L3-A524-01A	Low-risk	1.628554418	1.247980504	0.709545985	1.006150988	4.870358073	0.714699096	2.854692971	0.195941357	2.061239342	1.439471427	3.808168583	0.758718175	0.998671923	0.83521503	0.166287091	2.967991906	2.104128383	3.71115419	2.510847877	1.043836534	1.799306273	4.390816561	5.267063504	0.967792677	3.545264768	4.21509926	1.986166898	7.754398442	6.89497035	4.691442567	6.947203519
TCGA-LA-A446-01A	Low-risk	1.03244691	1.299897411	1.04284389	1.410293403	4.153960353	0.583096963	1.105524332	0.482632038	2.27961398	1.812376609	3.358767561	1.020273557	3.021050695	0.735626092	0.065243649	1.684794362	1.961555453	3.90876945	2.642021378	1.789068222	2.499994891	4.037135079	5.392543906	0.551020864	3.112772101	4.275161904	1.791812459	7.883072387	7.036890961	6.464924729	7.104973156
TCGA-LA-A7SW-01A	High-risk	0.634394001	0.516718348	0.160144787	1.416143788	6.624592846	0.251981095	2.212307442	1.119727193	0.714945174	6.233994975	2.876447965	0.278731629	1.826799881	0.577896071	0.1118707	3.684564256	0.415736992	3.11330091	1.94683284	1.195109947	1.274457593	3.202480334	4.250115988	0.428243297	1.967961327	3.15940507	0.909630967	6.718172858	6.661058632	5.296822638	7.07676677
TCGA-MF-A522-01A	Low-risk	1.982976472	2.214961209	0.481020183	1.318588554	3.878199906	0.242148279	0.902816446	0.138946213	2.450118048	3.381318779	1.900092917	1.004588988	1.440452935	0.889513274	0.042152734	5.258972287	0.402470018	2.01922393	0.987549778	1.820998817	0.5504857	2.573483425	3.45550504	0.016877062	1.50176592	1.856840799	1.452087075	6.113404139	5.239307064	3.232279276	6.529653716
TCGA-NC-A5HD-01A	High-risk	0.656387331	0.60541481	0.356983826	0.523333376	3.093878284	1.011597465	1.809787488	0.219547655	2.846736428	2.546441322	3.587276288	0.30400077	0.873058088	0.766975214	0.120041116	3.228121675	1.285465805	1.82534192	0.718139133	1.058215868	0.388453796	1.947261968	2.193162191	0.024628322	0.850670343	0.699143792	0.663670487	4.730455572	4.093965544	2.471871964	6.893903511
TCGA-NC-A5HE-01A	High-risk	5.042804807	6.169118582	4.615816486	3.18982686	4.55697393	0.899294591	3.078508486	1.31983821	5.984606055	6.021775604	3.806753266	2.624139875	3.365004282	3.074766635	1.023572666	4.224162475	1.936953151	6.50880823	5.193106402	3.975779067	4.084430505	6.705279044	8.020899597	1.026399637	6.725881313	7.412425722	5.208189967	11.15659741	10.11574482	9.274678506	8.556926884
TCGA-NC-A5HF-01A	High-risk	0.328532488	0.494744878	0.39683673	0.587989752	5.830537262	0.719099869	2.010901568	0.683545244	2.845760389	1.645745556	1.689617874	0.20583471	1.214458717	0.407328966	0	2.196180419	1.117797804	2.9677663	1.340363403	0.516409694	1.465476447	3.239552682	3.795505701	0.038458331	1.514214247	1.794103204	2.178715461	6.330202092	5.768653801	3.859617789	7.497284369
TCGA-NC-A5HG-01A	High-risk	0.544357751	0.875048276	0.203598213	0.197725642	5.548136896	0.086234583	1.652051542	1.267821866	0.735900164	1.484857121	1.141666857	0.248056829	0.27210464	0.212898195	0.044363829	4.834358428	0.392907794	2.79972693	0.972873118	1.514532083	0.511032604	2.716240674	3.30157463	0.200033477	1.205014814	1.66513517	1.524764075	5.945348641	4.851725765	3.080633389	7.110373169
TCGA-NC-A5HH-01A	High-risk	1.492534807	2.115576952	1.701205685	1.027023415	3.339381603	0.483886052	1.528274019	0.377830579	3.418809639	3.679884476	4.046633462	0.986806229	0.507876313	1.023472727	0.19367236	2.722028648	0.843565292	2.79503339	1.414609784	0.564371288	1.192059438	3.170464328	4.296932645	0.409105434	2.458824158	2.971968771	1.851669859	7.037978642	6.124239977	4.21259176	5.905630923
TCGA-NC-A5HI-01A	Low-risk	1.449200771	1.710984415	1.449509384	1.035390957	4.503924516	0.272593604	1.599653822	0.475727899	2.588603966	2.520608346	2.113969546	0.792428708	0.782043628	1.123729214	0.022362214	1.973397492	1.47544747	3.45604063	2.458438127	0.994945304	1.579098217	3.509976536	4.793933452	0.581079902	2.927906085	3.579053944	1.596916347	7.383790615	6.261509913	4.246471189	7.13132161
TCGA-NC-A5HJ-01A	High-risk	3.669089432	4.700136987	3.84944258	2.685827133	4.237901553	2.008287576	1.327753388	0.779767402	5.310458814	4.540536587	4.321647047	2.10010064	5.798778157	2.07810704	0.474605592	3.480829685	3.720276032	6.85473935	5.202417314	2.692582911	4.593407071	7.551434129	8.3236624	2.778208735	5.317423034	6.434272269	5.464865995	11.29374486	9.407632627	8.226194391	9.047737637
TCGA-NC-A5HK-01A	High-risk	1.996291267	2.397442	0.790412747	1.257213936	4.950346816	3.243311069	1.203253681	1.853238486	4.129721142	2.84954711	3.137946879	2.068735998	4.196970086	0.630628832	0.145490783	3.397372616	0.276160583	5.15325116	2.082363965	0.937839399	1.943582738	4.838207075	4.499038171	0.198354685	1.39598321	2.263746619	1.503661587	7.370314745	6.160731825	5.403805697	8.501214256
TCGA-NC-A5HL-01A	High-risk	3.139414929	3.550799147	2.583388899	1.442147408	3.730665358	1.381997821	1.751677188	0.840742639	4.690694805	4.413672815	3.032018298	2.107166138	5.063627959	2.181505474	0.303298811	3.891754796	1.382529343	4.85562033	4.043629626	2.082470544	3.342509613	5.315767805	6.48793195	1.370532496	4.7287825	4.482563976	3.880424913	9.247030369	7.922461465	6.228682582	8.165062732
TCGA-NC-A5HM-01A	High-risk	1.725726395	1.974649773	0.741246676	0.92848547	4.787522006	1.999093476	2.573047811	1.529784828	3.940183137	3.438222939	2.478181801	0.825327763	2.333326424	1.296668367	0.135983528	2.79879661	0.780148918	5.43581233	3.123071964	1.999899861	3.137021564	5.459445584	5.319455604	0.61682621	2.768382747	3.053169771	3.023368388	8.670510124	8.529056786	5.050475106	8.699358982
TCGA-NC-A5HN-01A	High-risk	1.246268449	1.54984591	1.332333629	0.51280515	4.731732934	0.214334154	1.091179038	0.811305029	3.122824615	2.582443573	2.451189758	0.519674147	3.195085129	0.651475141	0.020678091	1.530002341	1.534449629	2.0820634	1.045028881	2.289191342	0.651886879	2.858310336	3.177433439	0.048760888	2.21964506	2.815887983	0.633630723	5.833364963	5.398042378	2.954483821	7.857069851
TCGA-NC-A5HO-01A	Low-risk	2.403581369	3.090096183	0.655166784	1.1016141	5.31452024	0.171387316	2.035600039	1.733822835	3.287158436	3.636393351	3.724021586	1.156672334	0.889354007	0.966071567	0.227172378	3.137430526	2.125151676	3.11501873	1.837742393	0.697504784	1.099404114	3.669561913	4.414907736	0.063670869	2.237415903	2.88541149	2.572465569	6.987748161	6.201284445	4.309043078	6.796972894
TCGA-NC-A5HP-01A	Low-risk	0.853881399	0.603112018	0.505035729	1.327010549	4.461167025	0.740475875	3.319581079	0.862366214	1.213413699	0.533023864	2.878959847	0.419255042	0.566165743	0.637989849	0.060989535	1.700222144	0.738944035	3.61131262	2.485536541	1.246391898	1.753418897	4.213355445	4.88986309	0.163450156	3.310670372	3.33267237	2.912744034	7.508249338	6.70267501	4.434978407	7.349085643
TCGA-NC-A5HQ-01A	High-risk	2.25160962	2.418911714	2.350316	1.920729529	5.03227795	0.467187657	1.887068829	1.557444043	3.411755562	2.963563543	3.851109415	1.207918784	4.650356838	2.209333728	0.147302686	2.715982968	1.236448638	4.91650737	3.444623503	2.218123533	2.569026119	3.841422011	5.910873973	1.219489312	4.023509085	3.985321748	2.550043507	8.330130602	7.7811968	4.866463834	7.852308889
TCGA-NC-A5HR-01A	High-risk	1.966710397	0.96548506	0.72878715	1.171031381	2.576931475	1.207544792	1.546270172	0.808035661	3.343312066	2.168644385	2.860844042	0.684520235	2.9737141	1.097387479	0.136303457	2.746288418	1.720337704	4.42357265	2.627493625	2.119607824	1.635876155	3.846943439	5.185964993	1.253518995	3.303408715	3.600682002	1.073476833	7.741740157	7.11148571	4.495204421	7.148783638
TCGA-NC-A5HT-01A	High-risk	0.827707826	0.2944587	0.130867562	0.121200275	4.606577178	2.371257897	3.752948526	0.680648902	0.931956437	0.718656953	2.460700022	0.098308742	0.505217917	0.179922777	0.037149949	3.098643506	1.853905661	3.47406981	2.294842006	0.584224687	0.592459089	1.208617102	2.874277678	0.499880072	0.843082017	0.607418705	0.725440965	4.905629128	4.668265718	1.921029461	7.874830954
TCGA-NK-A5CR-01A	Low-risk	0.570808654	0.663458487	0.480555219	0.390747909	4.038572989	0.376322053	2.331889232	0.256871261	0.936127343	1.635299954	3.804688824	0.168135112	2.948336212	0.486024111	0	0.89539874	2.653633451	2.83762361	1.302457413	1.234880901	1.320766634	1.985700899	3.976876019	0.429793448	2.29680145	3.31396147	0.235315696	6.489488793	6.196996678	5.877933513	6.23069423
TCGA-NK-A5CT-01A	High-risk	1.269063012	1.471302685	0.620020933	0.788831646	5.372449774	3.645130635	3.35619819	1.023150646	2.707785299	2.711388314	1.494120408	0.657291225	2.665800584	1.069464192	0.16641323	1.814056326	0.977816755	4.64049797	1.772305076	2.625156549	1.355680309	3.439940541	4.047710468	0.058790126	2.277736804	4.38123252	0.923658233	7.384633757	7.536343494	5.469507823	7.915174519
TCGA-NK-A5CX-01A	High-risk	2.27078337	2.675207869	1.681272007	1.204617988	6.005049445	2.385745108	2.91808483	1.205684636	4.099808068	3.292597962	2.37879157	1.338298622	2.428455679	1.558446422	0.303748112	2.564701743	1.616467433	5.23790742	3.555750975	1.961528195	3.42551581	5.65397634	6.407556415	1.016547278	4.402007835	6.019892955	3.302793401	9.339723588	8.488387049	7.634118548	8.906616
TCGA-NK-A7XE-01A	High-risk	1.975361913	1.302360514	0.093605911	1.079759478	5.069342742	1.566295146	1.79867973	1.153472807	2.505747013	2.645799849	2.3328955	1.125893715	0.938008303	0.62860818	0.114858174	3.727849172	0.703245453	4.71775861	2.319161436	2.187249023	2.079479111	4.004127948	5.304121244	0.757584751	2.33381982	3.14029565	1.835440521	8.143705053	6.856081194	6.227293499	7.305456904
TCGA-O2-A52N-01A	High-risk	2.052180087	1.860864896	0.910496161	2.831882392	5.002566905	0.96731493	2.795295172	0.457751788	3.943605091	3.50902148	2.526613156	1.435497407	1.560186032	1.821557192	0.162138549	2.067326119	0.620810555	5.8210432	3.808680181	2.485268249	4.418220795	5.893089794	6.921721149	2.022067361	4.192255338	4.213961885	4.177075839	10.02204964	8.08239996	6.97895668	8.576264797
TCGA-O2-A52Q-01A	High-risk	2.570362873	3.129406637	2.886222971	2.03458314	4.588878018	1.261414705	2.313410818	1.181194304	3.774274166	3.749023745	4.03217511	2.300916544	4.151483735	3.024640293	1.041495102	4.776111921	0.834673166	6.07993952	4.971725981	3.250613362	4.128163806	7.056297803	7.891071938	2.092696271	6.347094678	6.986472202	4.742737611	10.8172192	9.515001411	7.556511259	8.667426631
TCGA-O2-A52S-01A	Low-risk	2.263583579	2.146309488	1.24040418	1.359333523	5.315902247	0.90562345	2.572316262	0.402829934	3.728553858	3.170901634	3.551442919	1.68398675	1.806041115	1.767627869	0.268629377	3.978434117	1.872098752	4.67862397	3.692389953	1.433088545	3.210659048	5.784342819	6.086753727	0.39221405	4.541913087	5.538531471	3.218952802	9.236178705	8.27763177	7.297249094	6.991191077
TCGA-O2-A52V-01A	Low-risk	0.742930404	0.445675704	0.999124967	0.737939023	5.577270364	1.407116442	3.085977267	1.165871811	2.284420477	1.581242445	3.371901964	1.002954242	2.254178441	1.278111985	0.144572485	2.822778937	2.487489307	4.28236721	3.176245689	1.820448464	2.704780209	4.788440533	5.980440293	1.418607316	4.449100229	4.696520861	1.288488984	8.568309635	7.999142449	4.848977946	7.124084141
TCGA-O2-A52W-01A	High-risk	1.325970496	0.873661436	0.408189903	0.39717494	3.662302737	2.756207145	1.588282448	0.70082887	1.150806681	1.365564672	3.380746411	0.469406327	0.589888773	0.753755123	0.047802263	1.870983276	2.174339908	4.27136151	3.060700822	0.880100631	2.203052847	3.23208344	5.575740581	1.095235127	3.758659876	4.086789033	2.438255656	7.785886704	7.140253874	4.388836862	6.352300021
TCGA-O2-A5IB-01A	Low-risk	1.250626934	0.47390039	0.530987337	0.563929321	2.294023037	0.669296254	2.239081011	0.248484978	1.061950545	1.094716775	2.837628976	0.467026573	0.585073235	0.563729147	0.030787033	2.922206867	6.081750435	2.32185978	1.414325822	0.991171358	1.027026284	3.032425145	3.66944878	1.896146545	2.24277585	2.645304638	0.79589358	6.425969792	5.532327322	3.407254987	5.903196215
TCGA-XC-AA0X-01A	High-risk	2.098020076	1.982997203	1.863041018	1.29910222	5.164106998	1.268588084	2.126356546	0.78595426	2.452208779	3.071230978	3.627138878	1.426941286	2.615267914	2.448091259	0.17783179	2.551219853	2.236844251	5.21241732	3.814912262	2.110259799	3.764290524	5.439620355	6.842651639	1.225746866	4.657643249	4.910062273	4.314311376	9.27025481	8.814518417	6.141725667	7.786716923
